# Supplementary material for: CRISPaint allows modular base-specific gene tagging using a ligase-4-dependent mechanism
Source: Nat Commun. 2016 Jul 28;7:12338. doi: 10.1038/ncomms12338 (PMC4974478; doi:10.1038/ncomms12338)
Supplement: Supplementary Data 2 — Human in-silico library of CRISPR target sites designed for CRISPaint gene tagging. For each targetable human gene, the table provides the official gene symbol the optimal target site, the frame selector that should yield the highest number of tagging-positive cells, the number of bases of the original open reading frame (ORF) that would be lost during CRISPaint gene tagging, as well as the number of amino acids of the wild type protein sequence that would be lost du ring CRISPaint gene tagging. [file ncomms12338-s3.xlsx]

## Sheet: Tabelle1
gene	target site	frame selector	cut rel. to stop codon	amino acids lost
A1BG	CGACCCTGTGGAGCTCCTGGTGG	2	14	5
A1CF	ACTGCCCGAGGGGATGGATATGG	1	13	5
A2M	AGTCTATGATTACTACGAGACGG	2	62	21
A2ML1	TATTCTGATCCCTGTGAATGAGG	1	1	1
A3GALT2	CCAAGGGGTACCGGCTGCTGCGG	0	9	3
A4GALT	GCCATGAAAATGTACTTGTGAGG	1	1	1
A4GNT	GTGACTGGGGAGCTGGGTCCAGG	1	13	5
AAAS	TATTCTTAGAGGTGGGAATGTGG	0	9	3
AACS	CGGGACATCCCTGAGCTGCAGGG	1	10	4
AADAC	TCAGTATATTGAGTGGCTAAAGG	2	14	5
AADACL2	AGATATGTATGTAAGTTGGCTGG	2	17	6
AADACL3	TAATGCACTCAGAATTCTCATGG	2	38	13
AADACL4	CTACAGCATTCACAATCTTCAGG	1	37	13
AADAT	AAGTTGTGCTAATACCTGGAAGG	2	32	11
AAED1	AGTGCATTTTAAGTCACACATGG	1	1	1
AAGAB	AGTGCTCTTCATCAGATGAAAGG	1	16	6
AAK1	TGCTACTGGGTCACGGCTACAGG	1	-2	0
AAMDC	CCTCTTAAGGCTCCATCAGCAGG	2	-1	0
AAMP	GCAGGGGCTGCAGCCATTAACGG	1	-2	0
AANAT	AGGAACAGCGGCTGCTGAACTGG	1	-2	0
AAR2	GGCATCGAGATGGGCTAACTCGG	1	-2	0
AARD	GCGTGTGCATTTCTTTATTCCGG	0	0	0
AARS	GGGGATGTAAAGAACTGAGTGGG	1	-2	0
AARS2	GGGCGGACCTGGGTCAGAGCTGG	1	1	1
AARSD1	CGCAGAGTGCTAAGGAGTGAGGG	0	0	0
AASDH	TATTTTTTGCTCTGATGGTGAGG	1	31	11
AASDH	TGTGGAAACTTTATTGTGGTGGG	1	40	14
AASDH	CTTCTCTTCTCCTGTGGTCCTGG	2	77	26
AASDHPPT	ACCTGAAGATCCTTCATTTTGGG	2	56	19
AASS	TTGGAGCGAATTAAAGCAGAAGG	1	40	14
AATF	GTGGGCGATGTCAATCCCCGTGG	1	4	2
AATK	TGCCGGGGGTGAGAGTAAAGAGG	2	8	3
ABAT	TATTGAGGAACAGGTGAGCGTGG	1	46	16
ABCA1	AGTTCTCACATCTTTTCTACAGG	2	32	11
ABCA10	TCATTTTAAGGGTCTTCCTGTGG	0	9	3
ABCA12	GGAAGTGTTAAGACTCCATCTGG	1	7	3
ABCA13	AAACTTCTTTAGTGCTCAGATGG	2	-1	0
ABCA2	GGCCCAGCTGTCCTTCAACACGG	2	17	6
ABCA3	CCGCAGAGGAGGGGCGATGAGGG	0	0	0
ABCA4	TGGAGCCAGTCGACAAGCCCAGG	2	8	3
ABCA5	TTTAAACAGCACACTTTGGTGGG	2	35	12
ABCA6	AAGGTTCATCTGAATGAGGGAGG	1	16	6
ABCA7	GGAGGCTCAGAGCACAGTCTCGG	2	8	3
ABCA8	TGGGGTTTTAAGGCTCTTCCTGG	1	7	3
ABCA9	AGCTTTAAGGCTCTTCCTGCAGG	1	10	4
ABCB1	CTCATACAGTCAGAGTTCACTGG	1	-2	0
ABCB10	AGCTGCTTTCAAAACCAAATGGG	0	48	16
ABCB11	TCTTGCATTGGGTCAACTGATGG	2	2	1
ABCB4	ATAAGTTCTGTGTCCCAGCCTGG	1	16	6
ABCB5	TAGGTCAAAATGAATACCTGGGG	1	10	4
ABCB5	TCTGCACAATGGAAAGATAAAGG	2	80	27
ABCB5	GTCAGCTGTTCAAGCTGCACTGG	2	17	6
ABCB6	AAACTTTTGTCACCGTTCCATGG	2	5	2
ABCB7	TTTCTTTCTTTCCTCCTCTTTGG	2	68	23
ABCB8	CACCAGCACAAGTCCTGAGAAGG	1	-2	0
ABCB9	GGATGAAGCCACCAGCGCTTTGG	2	35	12
ABCB9	GGCAGTCACAAGGCCTGATGGGG	1	-2	0
ABCC1	CTCTGGGGCTCACACCAAGCCGG	2	5	2
ABCC10	GGCTCAGGGACCTCCGAGTGAGG	2	11	4
ABCC11	GCCACTTCTTCACTGAGATAAGG	1	1	1
ABCC12	CAGCAGAAGTCAGATTGTAGAGG	0	0	0
ABCC2	TACTTTATGGCTAAGGAAGCTGG	1	34	12
ABCC3	TACGGGATGGCCAGAGATGCTGG	1	13	5
ABCC3	CAGGCATGGCCAGGGCTCATTGG	0	15	5
ABCC4	TGCTGTCTCGAAAATAGTTAAGG	2	20	7
ABCC4	CTGGCTGGTCTCAAACTCCTAGG	2	2	1
ABCC5	GAGAACAAGGTCGCTGTCAAGGG	1	7	3
ABCC5	TTCAGGATGGCTGTATTCTGCGG	0	12	4
ABCC6	TGAGGGTCCTGGCTCAGACCAGG	1	1	1
ABCC6	GTCTACTTTAAGACTTCACCAGG	1	7	3
ABCC8	TGGCAGGTCACTTGTCTGCACGG	1	7	3
ABCC9	TTGTTCGCGCAGACATGTGAAGG	0	0	0
ABCC9	CTTGTTGGTCATCACCAAAGTGG	2	17	6
ABCD1	CCGGGGACGGTTGTGTCAGGTGG	2	-1	0
ABCD2	ATTGAGTCTCTGCTGCATTTTGG	2	83	28
ABCD3	AACGAGTGCAATTGGAGCTCAGG	2	29	10
ABCD3	ACAGAAGATACAGTTGAGTTTGG	1	10	4
ABCD4	GGAGCTGATGAGAATCAAAGTGG	2	8	3
ABCE1	ATTCGTGGCCTATAGTTGTTTGG	0	84	28
ABCF1	TGGGAAGGAAAGCTCACTCTCGG	1	1	1
ABCF2	GGTAGAGGGCTCACACGTTGTGG	1	4	2
ABCF2	GTTCATGATGCTCATGGCCTTGG	0	3	1
ABCF3	CCTCAGCCTGGTGGCCCTAGAGG	1	-2	0
ABCG1	AGGTGTTTTACCTCTCTGCCCGG	1	7	3
ABCG2	ATGTACTGGCGAAGAATATTTGG	0	6	2
ABCG2	ATTTCAGGTAGGCAATTGTGAGG	1	40	14
ABCG4	GGGTCAAGTCAGAGAGATAGAGG	0	0	0
ABCG5	TAAGGGATCATCTCATTAGCAGG	0	6	2
ABCG8	AACAGAAACCAAGTCAAGACTGG	0	6	2
ABHD1	CAGCTGTTTCTGTCCTCAGAAGG	0	15	5
ABHD10	TGTCTGCTTTTTCCCTCATTCGG	1	76	26
ABHD10	GTTTAATCAGCTTCCTGTTGAGG	2	44	15
ABHD11	AGAGCCGCATAATCTCAGGGTGG	0	0	0
ABHD11	TTGCCAGCAACTCTTAGACCAGG	1	1	1
ABHD12	CCCACGGCCAGGCTCAGTGCTGG	1	1	1
ABHD12	TCCCAGCATGTGGTCAGAGCTGG	2	8	3
ABHD12B	GAGATTTCCTGAGCAAGCAGTGG	0	9	3
ABHD13	GAGCCATTCTCCTGAAGAAATGG	2	35	12
ABHD14A	GTGGGTTAGTTCAAGGTAGATGG	1	4	2
ABHD14B	GCAGCAGTGCTGGGCTTCACTGG	1	-2	0
ABHD15	ACTGGAAGCGATCATACACAAGG	0	6	2
ABHD16A	GAGTCCCAGTTGGTCCCTAGAGG	1	-2	0
ABHD16B	GCATATAGGTTACAGCCGCCAGG	2	5	2
ABHD17A	TGCCCAGCCAGCGCGCCTAGCGG	0	0	0
ABHD17B	ACAGTTTGTGTCACAGGAACTGG	2	29	10
ABHD17C	AGTTGTTGTCTTCAGGAATTAGG	0	3	1
ABHD2	GTGGAGGCCGACCTGGAGTGAGG	1	1	1
ABHD3	GTGCAAGCCATGGTTGAGCATGG	1	19	7
ABHD4	CATCTTCAATGCTGTGGTGGAGG	2	26	9
ABHD5	AAAGGAGATCTGCGACACTGTGG	2	8	3
ABHD6	CACAGACAACAACAAGAAGCTGG	2	8	3
ABHD8	AGCGGCTACTTCTTGTCTTCTGG	0	9	3
ABI1	ATTGATTCAACATAGTTCCCAGG	0	33	11
ABI2	ATAGACTCAACGTAATTCCCAGG	0	33	11
ABI3	AGCCCTGGGCTGTCAGCAGCTGG	2	2	1
ABI3BP	GGACTACAATTCCTGGAAAATGG	0	6	2
ABL1	AAATCAGTGACATAGTGCAGAGG	0	6	2
ABL2	AAATCAGTGATGTGGTGCAGAGG	0	6	2
ABL2	CAATGTTATGCACGTCTGATTGG	2	17	6
ABLIM1	ATGTCGTTGCGTCTCCAAAGAGG	0	39	13
ABLIM2	CCCTCTCCAAAGGATGGCAGGGG	2	35	12
ABLIM2	AGAAAGCCCTTTTGTTCTGACGG	0	0	0
ABLIM3	GAAGCAAGCCCGGCTGTTCTAGG	2	2	1
ABLIM3	TGTAGACAGGACCCGTTTAGAGG	2	32	11
ABO	AGCCCCTGGCAGCCGCTCACGGG	1	-2	0
ABR	CCCTGCCTCGGGCTACACGTCGG	2	2	1
ABRA	TGAGTAGCGTAATCACAACATGG	1	19	7
ABRACL	CCAGGAGAGCTGCTTCTGCAAGG	1	43	15
ABT1	CCCTTGTCAGGGACTCCTGAGGG	0	0	0
ABTB1	CCTGCTCGTGTCCATCGGTCTGG	2	11	4
ABTB2	TACATCACCTCCCGGGTGTGAGG	1	1	1
ACAA1	TGGGACCTCACTCAGTTCCCAGG	0	3	1
ACAA2	GAATGATGACAGCAATACCTTGG	1	28	10
ACACA	GGCAGGAAGCTCTTCCTACGTGG	2	-1	0
ACACB	CTGGGCGGGCCACGGTCAGGTGG	2	-1	0
ACAD10	CAGCCCCAAGGCTCTAAATGCGG	1	1	1
ACAD11	AGACTGACAGCCAAGATATAAGG	1	1	1
ACAD8	GTGGGTTCTACTCCTGAAGCAGG	1	7	3
ACAD9	TCTGTGCCCACCCTCTGGACAGG	0	12	4
ACADL	TCATTTGTACCACCATAGATTGG	0	60	20
ACADM	TGTACTTGTCAATGTGTTCACGG	1	22	8
ACADS	GTCCGCCGCGGGCTCAGCTCCGG	1	1	1
ACADSB	TGCATCGATATGCTTTGCAATGG	2	23	8
ACADVL	GGGAGTATTCAGAAGCCAAGTGG	0	6	2
ACAN	GTCCTGGAAGCTCTTCTCAGTGG	1	-2	0
ACAP1	GGGCCTCGGGTCACAGCGTGTGG	1	4	2
ACAP2	AGAATTTCTGTGAATCTTGCTGG	1	16	6
ACAP3	CTCCACCTGGAAGAGAGCTAGGG	1	1	1
ACAT1	CTACAGCTTCTGAATTAGCATGG	2	14	5
ACAT2	CTGTGCATTGGGGGTGGGATGGG	1	31	11
ACBD3	TTGACAACTCCTACTCTTTGTGG	0	45	15
ACBD4	CCACTGACAGTCACCTCTTTTGG	1	4	2
ACBD4	TCTCACTCTGTCGGTCAGACTGG	2	8	3
ACBD4	ATGCTGTTCTTCTAAACCCTAGG	0	3	1
ACBD5	GCCTTTTATTGCACAGTGGTTGG	2	44	15
ACBD6	GTGCTGCAGCGGCACACAACTGG	1	13	5
ACBD7	TGGGTAGATCACCTCAGATCAGG	1	1	1
ACCS	AGTGACCAACGCAGGTGAGCTGG	1	-2	0
ACCSL	GGAGGATGCAATGAGGGAGTAGG	2	2	1
ACD	TCCTGCGTGACGTCTCACATCGG	0	0	0
ACE	GGAGTGTCTCAGCTCCACCTCGG	2	17	6
ACE2	TCTGAACATCATCAGTGTTTTGG	1	25	9
ACER1	GGAAATCCGGGGTGATGACAAGG	2	11	4
ACER2	CATCAGTCAAGATCACGTGATGG	0	0	0
ACER3	AGCACTGACAGGATGCAAAATGG	2	218	73
ACER3	ATTCATCAATGCTTCCTGAGAGG	0	9	3
ACHE	GAGGCCGTGTTCACAGCCGCCGG	1	4	2
ACHE	GGGGGTCCCGCCGGGGTCACAGG	1	-2	0
ACIN1	CGGGGTGGGCGCCGCTAGCTGGG	1	-2	0
ACKR1	AGAACTAGGATTTGCTTCCAAGG	1	10	4
ACKR2	TACCCTAACAAGGAGGATGTGGG	1	19	7
ACKR3	CCTCTCCAGGGCAGATCATTTGG	2	-1	0
ACKR4	AAAGTACTGGTTGGCTCTGTAGG	0	24	8
ACLY	TGTTACATGCTCATGTGTTCCGG	0	12	4
ACMSD	GGCAATGCCCTGGCATTTTTGGG	1	28	10
ACN9	AAGAAGCCACAAAACCCAATAGG	0	42	14
ACO1	CCAAGTGCACGTCTCCTACTTGG	2	-1	0
ACO2	TGAAGGAACTGCAACAGTGAGGG	0	0	0
ACOT11	TAAGGTTTCAGGTGTCTTGAAGG	1	7	3
ACOT11	TGGCCACTGAGGGCATCTAGAGG	1	-2	0
ACOT12	TAGAGAATCCTCCTGATGATGGG	0	21	7
ACOT13	TGCTGTTCTCTCAGTTTCCCAGG	1	4	2
ACOT2	TTGATGGGATTGTCCCCTCGTGG	1	22	8
ACOT4	ATTTAGGGACAGCTGTTTTCTGG	1	19	7
ACOT6	GAAAGTTTGAATTTGCTGCCAGG	2	65	22
ACOT7	GAGGAGGGAGTCTAGGGCTGAGG	0	3	1
ACOT8	ACAGCTTGCTCTCTGAGACCTGG	1	16	6
ACOT9	GGTGTTCTTAGGGCTCCACAAGG	1	7	3
ACOX1	CCTTGTGACACTTCAGAGCTTGG	2	2	1
ACOX2	GAAGTCACCAACCAATACTCAGG	2	65	22
ACOX3	GAGTCCAGAACAAAGTCAGGAGG	2	-1	0
ACOX3	TCTGAAATCGAAGCTCTAGTGGG	2	-1	0
ACOXL	GCTGGGAGCCAAGCTCTAACGGG	2	-1	0
ACP1	AGGGCACGAACCTGCCTCAGTGG	1	-2	0
ACP1	CTTAGGCAGCTCACAGCTCTTGG	1	4	2
ACP2	GGCTGAGTGGTTGTCAGGCGTGG	1	1	1
ACP5	AGTCATGGGAGTTCAGGGCCTGG	2	2	1
ACP6	CAAACTCAGGTGATGGAAGTTGG	1	16	6
ACPP	TACTGTCTTCAGTACCTTGATGG	1	22	8
ACPP	GTCTGTTCAGATGTTCCCATAGG	2	8	3
ACPT	GCCCTGGTTTCTGGCTCACACGG	2	-1	0
ACR	GAGAACCAGGTCAGATCAGGAGG	2	-1	0
ACRBP	CTAGGCCAGTTCGGATGAGCTGG	1	-2	0
ACRC	ACACAGCAAATGGTCACACGTGG	1	1	1
ACRV1	ACCTCTTCTCCCATGGAACGAGG	0	51	17
ACSBG1	ACAGTTTTGGAGAAGTACAAAGG	1	40	14
ACSBG2	AGCTCCATCAAAGCAGTCAGTGG	1	-2	0
ACSF2	ATTCAAACTTCGAGAGCAGATGG	2	23	8
ACSF3	CACTTCCACCCCTCATGACCCGG	1	-2	0
ACSL1	TGACCTCTATTCCACTATCAAGG	2	8	3
ACSL3	GCGGACATTGAGCGAATGTATGG	1	13	5
ACSL4	AGACATTGAACGAATGTATGGGG	2	11	4
ACSL5	TAAGTACCTTATCCTAATCCTGG	1	1	1
ACSL6	AACTTTCCTTGAACTTCACATGG	2	-1	0
ACSM1	GGAGACTGGTCAGATGTAATCGG	2	-1	0
ACSM2A	CTTAGATGTCTCACTGCGCACGG	1	4	2
ACSM2B	GGAAAAGCCCGTGCGCAGTGAGG	1	1	1
ACSM3	AAAGTTTATATGGGGGTAAGCGG	1	25	9
ACSM3	ATGAACTGAGGAAGAAAGAATGG	0	15	5
ACSM4	TTAAGAGACCAAGAATGGAGAGG	1	10	4
ACSM5	AGTCAGGAGTGGGGGAAATGAGG	1	1	1
ACSM6	GATGATGTTGCCAATGCATTGGG	1	16	6
ACSS1	GACTTGTTAGAGCACTAACTTGG	1	-2	0
ACSS1	CAGGCTGCTGCTAAGTGAGCTGG	1	-2	0
ACSS2	AAGGTCAGGATCATGTTCACTGG	1	-2	0
ACSS3	GCTTCAGCATTTCTTCTACGTGG	1	22	8
ACTA1	AGTGTGTCTAGAAGCATTTGCGG	1	7	3
ACTA2	TGTTTTAGAAGCATTTGCGGTGG	1	10	4
ACTBL2	CATTTTCTGTGAACGATAGGAGG	0	21	7
ACTC1	AGGCATCTTAGAAGCATTTGCGG	1	7	3
ACTG1	CCACCGCAAATGCTTCTAAACGG	2	-1	0
ACTG2	GACTTTAGAAGCACTTCCTGTGG	1	10	4
ACTL10	GAACACATCGTACAGCAGCCTGG	2	20	7
ACTL6A	GCTTGGGAACTCTTTCTCAAGGG	1	-2	0
ACTL6B	GTGGGGAGGAGTGCCATCAGGGG	1	-2	0
ACTL7A	GGCCTTTCTTCCTCTACAGAAGG	0	12	4
ACTL7B	GGCTCAGCACTTGCTGTAGATGG	2	11	4
ACTL8	AGGAGTATGGTGAGCATATGAGG	0	9	3
ACTL9	TACCGCAAATGCTACTGACCAGG	1	-2	0
ACTN1	GGCCGGGCGGGGTGGATTAGAGG	1	-2	0
ACTN2	CGTTCTCTTCCGCACTCTACGGG	0	18	6
ACTN3	ACCTCAGTGGTTGGGGTCAAAGG	1	-2	0
ACTN4	TCAGGTCTCTGGGGCCTCACAGG	1	-2	0
ACTR10	GAAAATGCTCTCTTCATCAGAGG	0	27	9
ACTR1A	GATGATGTCCCGACATTAGAAGG	2	-1	0
ACTR1B	AAGTTTTGCGATGAATAGCACGG	1	19	7
ACTR2	GTCCGTGTGCTAGAGAAACTTGG	1	19	7
ACTR3	TACGACATGACTCCAAACACTGG	0	15	5
ACTR3B	CTAGGACATGACTCCAAAGACGG	2	14	5
ACTR3C	CAATGAAATGGAGGTGACAGAGG	0	15	5
ACTR5	TGGAGGTGGTGCTGGTGAGCAGG	2	8	3
ACTR6	TATCAATTTTCCACCTTCCCAGG	2	107	36
ACTR8	GCTGCGTTTGTGTGGTGAATGGG	1	-2	0
ACTRT1	GGACATCTGTGGTTCAAAGAAGG	0	12	4
ACTRT2	TGCAGAGAAGATGCTTCTGAAGG	0	0	0
ACTRT3	GCATCTTTGGTGTACTATGTTGG	2	20	7
ACVR1	AGTCAGTTTTCAATTTGTCGAGG	1	19	7
ACVR1B	CCTCTCCCAGCTCAGCGTGCAGG	2	20	7
ACVR1C	TCTTAATACGAAGAGCAGTTAGG	1	58	20
ACVR2A	CATAGACTAGATTCTTTGGGAGG	0	15	5
ACVR2B	GCTTAGATGCTTGACTCTTTAGG	0	12	4
ACVRL1	CTGGGCTATTGAATCACTTTAGG	0	9	3
ACY1	TTCCAGGGCTCAGCTGTCACTGG	2	5	2
ACY3	TGTGTCTTGGGTTAGGAAGCTGG	0	3	1
ACYP1	GCTTTGTCGATGTGTGATTTAGG	0	78	26
ACYP2	AGAGTATTCAAGCTTAGAGATGG	2	35	12
ADA	TGGAGGAGTGGCGTCTTCAGAGG	1	-2	0
ADAD1	GCAGGGAGATTTCACAATCCAGG	2	35	12
ADAD2	TTTCTGAATTTGCCCACCAGTGG	0	18	6
ADAL	TATGTAACACTCTGGGCTTCAGG	1	19	7
ADAL	GGGAGAGACAGAGAGTCATCTGG	2	-1	0
ADAM10	CCCCGAGAGAGTTATCAAATGGG	1	19	7
ADAM11	GGGTGGCACTTAGGCCCCTCCGG	2	5	2
ADAM12	GGCTCAGATGAGTGTCAGTGAGG	2	11	4
ADAM12	GTCGGCTTCTCACTTAATATAGG	2	5	2
ADAM15	GGAACCTCCGGAGAGGTCAGAGG	1	-2	0
ADAM15	GGCTGGAATCCCGCCCCTAGTGG	0	0	0
ADAM15	GGGCAAGACCAGGTGTGAGAAGG	1	-2	0
ADAM17	ATTCTGACGCTGCAGTTTAAAGG	2	44	15
ADAM18	ACAGTCACCTGTGAGTTTAAAGG	0	33	11
ADAM18	GTCATCGCTTTCTGATACAACGG	2	26	9
ADAM19	GAATACAGATCACAGAGGGCTGG	1	28	10
ADAM2	AGTGAACCTAAAGGGTAGTCTGG	1	-2	0
ADAM20	ACTATTGTGCCTTCTTCCTTTGG	2	77	26
ADAM21	GAAACTAAGGCTCATTCATCAGG	1	7	3
ADAM22	TACTCAGTTGAATTAGACCGAGG	0	15	5
ADAM22	AAGTGAACCGACAAAGTGCCAGG	0	24	8
ADAM23	TCCAGCGCAGCTGATTCAGATGG	2	-1	0
ADAM28	TAGCTGTTGCTTCATGCTTTTGG	0	3	1
ADAM28	TTTCCCCTGTGCATGTGCGAAGG	2	20	7
ADAM29	CAACTGAGGTTGGCTCTAGGAGG	2	-1	0
ADAM30	TTTCTTGACACTCTTTGCTTTGG	2	26	9
ADAM32	TTGGGTACTGTCCTGTGATTTGG	2	35	12
ADAM33	TAGGAGCTACCTCTCACCAGAGG	1	1	1
ADAM7	CCTGCAAGTAAAGATTCAAGAGG	1	34	12
ADAM8	AGCTCCCACAGCACCCTAGGGGG	2	-1	0
ADAM8	GGGGCTGGTGCGGCCAACCCTGG	0	12	4
ADAM9	GTGAGGGAACTATATAAAGGAGG	0	18	6
ADAMDEC1	CTGAAGCCTGGAACTGATTGCGG	1	34	12
ADAMTS1	AATGGCAGAATGCAGTTAAGTGG	2	-1	0
ADAMTS10	GGGTGCCGCGCGCCCCCTAGTGG	1	-2	0
ADAMTS12	CCCAAAGGCAAAGAAGGCAACGG	0	30	10
ADAMTS13	AGGGAAAGGAAGGAACCTGAGGG	0	0	0
ADAMTS14	CAGGGCACAGCTCATGTCACCGG	0	3	1
ADAMTS15	GTCCTGAGGCCGTGCTGAGTGGG	1	-2	0
ADAMTS16	TCTAAGTCCAACTTGTGAGTTGG	1	-2	0
ADAMTS17	GGGACTGCGTGTCACGAGTTCGG	0	3	1
ADAMTS18	AATGCTGCAAGTCATGCACAAGG	0	12	4
ADAMTS19	AACTCTTCTGCTGCAGCTTTTGG	1	16	6
ADAMTS2	CTCAGGCGATCCACCTACCTTGG	1	13	5
ADAMTS2	ATGCGGAAGAAAGAGATGCTCGG	1	13	5
ADAMTS20	TGTCTTCCTCACATGACTACTGG	1	25	9
ADAMTS3	ACTTTCTCATCTTTCTAAGGTGG	2	8	3
ADAMTS4	AGGTTATTTCCTGCCCGCCCAGG	2	11	4
ADAMTS5	AAGCATTGCTTAAACGCAGAAGG	0	30	10
ADAMTS6	TTTCTGTGGGTCAGTGTCCTTGG	1	4	2
ADAMTS7	GTGCATCCTGGCGCAGTCAGCGG	1	-2	0
ADAMTS8	CCCCTGCCCCCCTGAATCACAGG	1	-2	0
ADAMTS9	GCTATAAAACTCGCACCTCCAGG	1	13	5
ADAMTSL1	TCTCGCTGCTGTGGAACTTGTGG	1	13	5
ADAMTSL1	CTGTGCTTTTACAACTTACGAGG	2	-1	0
ADAMTSL2	GCAGCTGCCGGGCCTAGGAGTGG	1	1	1
ADAMTSL3	CAGCATCATGACCCCTCCAAAGG	0	9	3
ADAMTSL3	TGCTGCCAGTCATGTCAAGAGGG	1	7	3
ADAMTSL4	ACAAGTTTATTGAGCTATGCTGG	0	0	0
ADAMTSL4	CCCCAGGATCCCTCCTGAAAGGG	1	-2	0
ADAMTSL5	GCTCCTGCAGGGGCTCAGCCAGG	0	0	0
ADAP1	GGACAGGCCCATGCTGCCCCAGG	2	41	14
ADAP2	CAGAGAGTGGCCGCAGCAGCAGG	0	6	2
ADAR	GTCACTGGAGCATACTATACTGG	0	0	0
ADARB1	AAAGGAGTACCAGGCCGCCAAGG	2	11	4
ADARB1	TTCTCACTCACGCCCTGACCCGG	1	-2	0
ADARB2	GCAGTTTCTACTGACTCTCTAGG	2	2	1
ADAT1	TATCACCAGTTCAAGTGAGAAGG	1	-2	0
ADAT2	ATATCGGGCTGAGGAAGCAGTGG	2	86	29
ADAT3	CTGGCTGGACCCCGACACGTAGG	2	2	1
ADCK1	GAGAGCAATTCCACTCAGAGTGG	0	0	0
ADCK2	CCAGTGTGCCCCCCGTGATGGGG	1	-2	0
ADCK3	AAGAGGCAGGCCCAGCAGTAGGG	1	1	1
ADCK4	CCCCCATGGAGGCTGTCATGAGG	2	-1	0
ADCK5	TACCAGTACCTGGAGACCTAGGG	1	1	1
ADCY1	CAGCTGGGAAGGAGGCTTAGTGG	0	0	0
ADCY1	TGGTCTCCCACCCTGCAACGGGG	1	19	7
ADCY10	CCACGGTATTAGCTCTCATCAGG	1	28	10
ADCY2	TTCAGGATGCCACGTTGCTCTGG	1	13	5
ADCY3	GGTGGTGGACAACTCCTGAATGG	2	-1	0
ADCY4	GGCGAGTGCAATCTCAGCCTAGG	1	1	1
ADCY5	GCCAACAGCTGCTAACTGAGCGG	0	3	1
ADCY6	GGGGGCCCCAGCAGTTAACAGGG	1	-2	0
ADCY7	TGAAGTGAGCTCATTTAAACGGG	2	17	6
ADCY7	AGGGGCTGGGGCTGAACTGAGGG	0	0	0
ADCY8	GAGCCTGGAGCCCAGGCTGAAGG	1	28	10
ADCY9	AACGTTTCAAAGAGTGTGTGAGG	1	1	1
ADCYAP1	AGGGAAGAGGTATAAACAAAGGG	2	38	13
ADCYAP1R1	GGAGGGGAGCATGGCTCAGGTGG	2	-1	0
ADD1	ACTCCCATCAAGCTGGAGGAAGG	1	37	13
ADD1	CTTCTTGCTCTTCTTCAGAAAGG	2	29	10
ADD2	GACTTGGAAGGAGAGACTAAAGG	1	-2	0
ADD2	GAGCAAAAAGAAGGAGAAAGTGG	2	11	4
ADD2	AGGTGGGTATGAGGACTCAGGGG	1	-2	0
ADD3	TTTTCAGAAAAGAAGGAGTGCGG	1	46	16
ADGB	TTTTTCTGTGTGTCAGGAGCTGG	0	36	12
ADH1A	GATTTGACCTGCTTCACTCTGGG	0	33	11
ADH1B	CGTACCGTCCTGACGTTTTGAGG	1	1	1
ADH1C	ATTGTTTCAAAACGTCAGGACGG	2	8	3
ADH4	CCTGGCATCTTCAAAAGATGAGG	1	4	2
ADH5	GCCTTTGAACTGATGCATTCTGG	1	34	12
ADH6	CAGACAGCACATCCCTAAACTGG	2	113	38
ADH7	ACTTTGGATCTCAAAACGTCAGG	1	4	2
ADHFE1	TCCCCAGTCAGAAGAGGATCTGG	2	38	13
ADI1	TCCCAGGCAGCACTGCTAGGCGG	2	-1	0
ADIG	CTCTGGAGGCTTTCACATGTCGG	2	2	1
ADIPOQ	CTGAGTTAGTGGTGATCAGTTGG	2	-1	0
ADIPOR1	CAGGTGGGAAGGCTCAGAGAAGG	1	1	1
ADIPOR2	CGGCGGGGGCTGCAGTGAAGAGG	2	14	5
ADIRF	AGTCTCCCTGCTGTCATTTCAGG	1	1	1
ADK	GTTTTCAGCTCTTCCATCAGTGG	1	-2	0
ADM	AAGTGCTCCCCACTTTCTTTAGG	2	2	1
ADM2	TGGGACAGGAGGGGGAGCGTGGG	0	12	4
ADM5	TCCCCGGGCTGCGACTAGGTTGG	1	-2	0
ADNP	AACCTGGCACTTAGGCCTGTTGG	1	4	2
ADNP2	CACAAGCCTTCTGTACTTTTAGG	1	64	22
ADO	CTGGGCGCCAGTGGCTTCAAGGG	1	-2	0
ADORA1	GAAGGCGGGGTCTAGTCATCAGG	0	3	1
ADORA2A	CCCCTGGCCCAGGATGGAGCAGG	1	13	5
ADORA2B	GAGGCGAGAGCCTAGATCATAGG	1	-2	0
ADORA3	CTGCCATCCCTCTGATTCTTTGG	2	32	11
ADPGK	GGAAGTACACCCTCACTATTAGG	2	2	1
ADPRH	TGAACATCACGTCTCCCTAAAGG	1	-2	0
ADPRHL1	ATGGCTTTACTTCTCCTCTGTGG	2	8	3
ADPRHL2	GTCTTCCAGAAGAGTTGATGAGG	1	-2	0
ADPRM	AAAATGATGTTGAAAGGGAGAGG	1	58	20
ADRA1A	GCCACCAGGCCGACGCCACCAGG	0	12	4
ADRA1A	TGAGAACGGGGAGGAAGTCTAGG	2	2	1
ADRA1A	GGGAAGCTGGCTTCATGTCATGG	2	2	1
ADRA1A	ATGATGCCACCGTGGAGAAAGGG	1	16	6
ADRA1B	CTGGCGCCCGGGCAGTTTTAGGG	1	1	1
ADRA1D	CTACGGGAGACCGATATTTAAGG	1	1	1
ADRA2A	GACAGGAAGCGGATCGTGTGAGG	1	1	1
ADRA2B	GCAGCGCAGGCGGGCTCACCAGG	2	-1	0
ADRA2C	GACGGAGGAGAAGGGGCTTCAGG	0	9	3
ADRB1	GCCTCGGAATCCAAGGTGTAGGG	1	1	1
ADRB2	AGCGATAACATTGATTCACAAGG	1	37	13
ADRB3	GGCTTCTTGGGGAGTTTCTTAGG	2	2	1
ADRBK1	AAGGCGGGTGGGCGGGTCAGAGG	1	-2	0
ADRBK2	TCCCTGTTTCTGGGTGCTAGAGG	1	-2	0
ADRM1	GACGGCGCGTGGCTCAGTCCAGG	1	1	1
ADSL	ACCATATGAAAGCGTGATGAAGG	2	26	9
ADSS	ACACAGACATATCAAATGCAAGG	0	126	42
ADSSL1	CAGTCTGTGACTAAAACAGCTGG	1	4	2
ADTRP	TGAGGCAGCCACGGAAGAAGAGG	0	9	3
AEBP1	GACCTACACAGTGAACTTTGGGG	2	11	4
AEBP2	CAAAGATACTGCCTTGCTTTTGG	2	92	31
AEBP2	TGCCGCAGAAGAGGTTGAAGAGG	0	6	2
AEN	CAGGACAGAAGGAATTGAGAAGG	1	-2	0
AES	GGCGAGAAGTCGGATTAGCAGGG	1	-2	0
AFAP1	AATTGAAGAACGGGACCTAGGGG	0	0	0
AFAP1L1	ATGGGAAATGAAGAAGACCTAGG	2	2	1
AFAP1L2	CACTGTACTCCAGAAAGCCAAGG	2	29	10
AFF1	GGGGCTCCATTAAGGTGTTTTGG	2	5	2
AFF2	CGATGCCCACTTGTTGTAGTGGG	2	-1	0
AFF3	AACAGCGCCCACCTGTCATAGGG	1	1	1
AFF4	AAGATATCAACTTGGCATCCTGG	1	16	6
AFG3L2	CCTCCCTCTGGGCCTCTAGTTGG	2	-1	0
AFM	TGGCTTCAGTTGCCAATTTTTGG	0	9	3
AFMID	CCAAGTATCGTCAGAACTACTGG	1	-2	0
AFP	TCAAAAACTCGTGCTGCTTTGGG	1	10	4
AFTPH	AGCTCTCAAGAAAAAGCAGACGG	1	7	3
AGA	TCAGCCAACTGAGGAAAAAGTGG	2	14	5
AGAP1	CACGGCTGTTCCTCAGATGATGG	2	2	1
AGAP1	CCGGGGCCATGATGAATTAGCGG	0	0	0
AGAP11	CAGATACTACACGCACTCGTCGG	2	8	3
AGAP2	CGCCGACGCCCCGGTTGCGCTGG	2	8	3
AGAP3	CACCAACTGGTCTTCTAATTTGG	0	0	0
AGAP3	GCCCTCTTCCTGGGCCTTATAGG	1	-2	0
AGAP4	CAGATACTACACACACTTGTCGG	2	8	3
AGAP6	CAGATACTACACACACTCGTCGG	2	8	3
AGAP9	TCCTGACGGGGTGGACGTCATGG	0	33	11
AGBL1	ATTTCCTGCCAAAGCATATTTGG	0	84	28
AGBL2	CACAGCCCAGGCTCACCTACGGG	1	-2	0
AGBL3	AGCTAGATTAACTCTCCCTTTGG	1	7	3
AGBL4	AGGACTCCGTGTCTTTAAAAAGG	0	0	0
AGBL5	CATAAAGGCATTATCAGACCCGG	1	1	1
AGBL5	TCGGTTGTCTGGGGCATTGCTGG	0	12	4
AGER	CCCAGAAAACCAGGAGGAAGAGG	0	21	7
AGER	GCGTGCAGAACTGAATCAGTCGG	1	13	5
AGER	AGCCCCCAACACATGTGACTGGG	1	-2	0
AGER	GTAGTACTGGAGGGCCTTGAGGG	0	0	0
AGFG1	TTGGTTGATGAGCTTCCTGTTGG	0	27	9
AGFG2	AAAAACACAGTGCTACAAGAAGG	2	2	1
AGGF1	TAAAAGGGACTTTAGAGTGAAGG	0	0	0
AGK	GCTTGTCTTCTGCTGCTCACTGG	1	-2	0
AGL	AAGAATAGTAGCAATTGACCAGG	2	35	12
AGMAT	TGAAGAGCACAAGACTCAGACGG	2	-1	0
AGMO	AACAACTCACCTCTCACCCTTGG	0	9	3
AGO1	GCACCATGTACTTCGCTTGAAGG	0	0	0
AGO2	AACATGTCAAGCAAAGTACATGG	2	8	3
AGO3	AGCGAAGTACATTGTGCGTAAGG	2	17	6
AGO4	AGGCAAAATACATCGTGTGCTGG	1	16	6
AGPAT1	AGGGTTCACCCACCGCCCCCAGG	0	9	3
AGPAT2	CCTGCCGTGGTCTGGGCTACTGG	1	-2	0
AGPAT3	AAACTCTTGGTTTCCGTAGCTGG	2	29	10
AGPAT4	CTTGCTGTCAGAGTTGCCGTAGG	2	32	11
AGPAT5	ATGCTTTAATAGTAACCCACAGG	1	16	6
AGPAT6	GCTGGAGGCAGGCTCAGGAGCGG	1	1	1
AGPAT9	CAATGGATCTCTCAGCTAAGAGG	2	-1	0
AGPS	GTGGACCCCAATAACATCTTTGG	1	22	8
AGR2	ACAGTTAGAGCCGATATCACTGG	1	103	35
AGR3	ATTGTACACATATGAGCCTCGGG	2	65	22
AGRN	CCCTGCCCCACCCCATGAGCTGG	1	-2	0
AGRP	TCCCTGCAGCCGCACCTAGCTGG	2	-1	0
AGT	AACCCGCTGAGCACAGCATGAGG	1	1	1
AGTPBP1	GATGGCAGCGGGCTCAAGGTAGG	1	1	1
AGTR1	GAAGCCTGCACCATGTTTTGAGG	2	11	4
AGTR2	CTCTCACGTTTAAGACACAAAGG	2	5	2
AGTRAP	TACGGTCCTGAGAAGACCCAAGG	0	15	5
AGTRAP	CCACATGTACCGGGAGCGCGGGG	1	7	3
AGTRAP	GTGGCTGGCTTCAGTACCCTCGG	1	4	2
AGXT	GGCAGGTCACAGCTTCTTCTTGG	2	8	3
AGXT2	TAGCTCTTCTTTCCATGTGTTGG	1	19	7
AHCTF1	GAAGTGACAGGAACAGGTCTTGG	1	64	22
AHCY	GCAGACCTGGCTCTCAGTAGCGG	1	1	1
AHCYL1	ATCTGGGACTCAACAAAAATGGG	0	33	11
AHCYL2	CCTTCAAGCCTAATTACTACAGG	0	9	3
AHDC1	GGCACTTCAGTTGGCACTACAGG	1	-2	0
AHI1	ATGAGGAAGAACAAGCAAGCAGG	1	28	10
AHI1	CTGATGTAGAATCTCTTGAGCGG	2	86	29
AHNAK	TCAGTCTCCACCCCAAATGCAGG	1	10	4
AHNAK	TTCCACAAAGAAAGAGTAGCAGG	2	-1	0
AHNAK2	CATACCTCTCAGCCTTCATTTGG	0	6	2
AHR	AAAATTGGGCTTGGAATTACAGG	1	-2	0
AHRR	GGTGGTCACTGCGCTATGGCAGG	1	1	1
AHSA1	TATGGCGCACGCTTATTTTAGGG	1	1	1
AHSA2	CTGCAGCTGACCCCCCTAAATGG	1	7	3
AHSG	GATCAGACACTTCAAGGTCTAGG	2	2	1
AHSP	GGCTGGGTCCCTGAGCTAGGAGG	2	-1	0
AICDA	CGAGACGCATTTCGTACTTTGGG	1	10	4
AIDA	TCTACATCAAACTTTGCACAAGG	2	8	3
AIF1	CAACTCAGAGATAGCTTTCTTGG	2	20	7
AIF1	TGACACTCACATTTTTAGGATGG	2	8	3
AIF1L	AAGATGATCTCAGAGGTGACAGG	1	22	8
AIF1L	CCAGGCGGGGTCCTCAGGGCAGG	1	1	1
AIFM1	GGCCTGTGCTCTTGGCAGAAAGG	2	11	4
AIFM1	TTAACCGAATGCCAATAGCAAGG	0	78	26
AIFM2	TGAGGCAGTCTCCACCTTGATGG	0	0	0
AIFM3	ATGTCCTGGCTTACGGGGAAAGG	1	10	4
AIG1	TGTTCAGAACTTCTCCCAGCAGG	1	76	26
AIG1	ATCCCAGGGTGGCTGAATCACGG	1	22	8
AIM1	TGTTCAGGTATATAGGACCATGG	2	11	4
AIM1L	GGGAAAAGTTTCAAAGCACGTGG	1	4	2
AIM2	TGGAGTTCATAGCACCATAAAGG	2	29	10
AIMP1	TTTGATTCCACTGTTGCTCATGG	2	17	6
AIMP2	CAGTTACGGCAATTCACTTAAGG	1	1	1
AIP	GCACTTTGGCAAAGTCAGCCTGG	0	0	0
AIP	GGGCCAAGTGCTCCTGTCAATGG	1	-2	0
AIPL1	CAGTGCTGCAGCGAGTGCCCTGG	0	15	5
AIPL1	GCTGCAGGGGCGGACAGTGAGGG	0	0	0
AIRE	CCCGGCCATCTGGGGTCAGGAGG	2	-1	0
AJAP1	GTTTGAAATCTCCTGCTGACTGG	2	-1	0
AJUBA	TAATAGCTCAGAAGTACTCTTGG	0	57	19
AJUBA	GATTGCAGCTCAGATATAGTTGG	2	5	2
AJUBA	CTCTCCACTGCAGACTTCCAAGG	2	32	11
AK1	GGCTCCAGCGTTGCTACTTTAGG	1	1	1
AK2	CAAAGCCACATGTAAAGACTTGG	2	17	6
AK2	GGCCTTCTGATACTAGGATGTGG	2	2	1
AK3	AAAGCTTCAGTTACTCCATGAGG	1	1	1
AK4	GCAGGGTCAATATGCTTCTTTGG	2	8	3
AK5	AGTTGAAGAAAAACGTCCTCTGG	0	42	14
AK6	TCTTGAAATGGATTGAGCAGTGG	0	24	8
AK7	TTCAAGTTTCACTGTGCTTCAGG	0	6	2
AK8	CCTGGCTCTGAACCCATCAGGGG	1	-2	0
AK9	TACTTGGACCTCAATATTCAGGG	0	60	20
AK9	AAGTCAATGGCTCTGAACTGAGG	0	72	24
AKAP1	GGAAGCAGCATGGGGGTCAAAGG	1	-2	0
AKAP10	AGTCAGTGACATTATGCAGCAGG	2	44	15
AKAP11	GTCGCTGTTTGATTGGCTCTTGG	2	14	5
AKAP12	GATCACACCCCAAGCACAGGAGG	2	56	19
AKAP13	GCGTCAGAAGTATCAGCAGAGGG	1	22	8
AKAP14	TCAGACACGATTGAATAAGAAGG	2	14	5
AKAP14	GGTGAATTCACTGTGGAAAAGGG	1	40	14
AKAP17A	TGCCCGTCATTACCTGTTCCAGG	2	5	2
AKAP2	ATTCGTTGTCTTCTTCCTCCTGG	1	16	6
AKAP3	GCAGTGGGGTTGCCGATTACAGG	1	-2	0
AKAP4	GGAGTCAAGGATCAGCTCACAGG	1	-2	0
AKAP5	AGAACAGCTGGTTAATGAAATGG	2	41	14
AKAP6	ACAGGTTAAAGTTTTGGGGCTGG	2	68	23
AKAP7	GCAATGACAATGAGAACAACAGG	0	9	3
AKAP8	GGGAAATGAGCATCATTCTGTGG	2	2	1
AKAP8L	CCGCCCCGAGCTCGGGTCACGGG	1	-2	0
AKAP9	TCAACTACTCAATTTCATGCTGG	1	16	6
AKIP1	AGTGATGGTCAACATCACACAGG	0	0	0
AKIRIN1	TTATGCGACGGTATGGGACAAGG	0	24	8
AKIRIN2	TATTTACTCTACGGCAGGTTGGG	0	168	56
AKNA	GCCCCCAGTGAAGTCAGAAGAGG	1	1	1
AKNAD1	AAGACCTTGCTAAAGCACAGAGG	0	27	9
AKR1A1	AAGAAGCTGTGGTCTCAGTACGG	0	0	0
AKR1B1	CACAGCTTCAAAACTCTTCATGG	1	7	3
AKR1B10	CCCTTCAATGCAGAATATTGAGG	1	1	1
AKR1B15	CCCTTCGATGCAGAATATTGAGG	1	1	1
AKR1C2	AGGACATAGGGATTTTAACATGG	0	30	10
AKR1C2	ATTTCTGTTTAGGCCATCTATGG	2	80	27
AKR1C3	AATAGTGGAGATTTCTGTCTAGG	1	70	24
AKR1C3	TCATTCTCCAATGTCTCTAAAGG	2	50	17
AKR1C4	TGAATTCCAGTTGACATCAGAGG	2	101	34
AKR1D1	GAATGACAACCACCCCTCGCTGG	1	73	25
AKR1D1	TCATCATGAAATGGGTATTCAGG	0	21	7
AKR1E2	AGCGTCCTCAGTATTCTATGTGG	1	7	3
AKR7A2	CTGAGCCATGATGGGCCTAGCGG	1	-2	0
AKR7A3	CTGAGAAACGATGGGCCTAGCGG	1	-2	0
AKT1	GCCGCCTCAGGCCGTGCCGCTGG	2	8	3
AKT1S1	GCGACTTCCAGAAGCTGAAGCGG	0	12	4
AKT2	GTGGGCAGACTGCTCACTCGCGG	1	1	1
AKT3	CAATTTTCCTACTCTGCAAGTGG	1	13	5
AKT3	ATTGTGGCATGCTGGGTAACTGG	0	12	4
AKTIP	CTGAAAGGCTGTACTGAGCCAGG	0	42	14
ALAD	AGTGGCTGAAGGAGGAATGATGG	0	0	0
ALAS1	GAGCAAGTTGGTATCTGCTCAGG	2	8	3
ALAS2	GCAGCTGGCTTCTCAGGCATAGG	2	2	1
ALB	GCTGCAAGTCAAGCTGCCTTAGG	1	10	4
ALCAM	AAACAAGGACCTCGGTAATATGG	2	50	17
ALCAM	TGAGGCACCTACAATAGTCAAGG	2	17	6
ALCAM	TTGTTGCTGGTGTCGTCTACTGG	0	27	9
ALDH16A1	CTCAGGCATCAGTCCCCCATAGG	0	6	2
ALDH18A1	TTTTCCTGGCTCTTTTCAGTTGG	2	-1	0
ALDH1A1	CGGTTTCCATGAATATACAGAGG	2	44	15
ALDH1A2	CCCCAGAAGAACTCCTAAGAAGG	1	-2	0
ALDH1A3	GAGCCCCGCCTTTCCTTCAGGGG	1	-2	0
ALDH1B1	TGCTCTTACGAGTTCTTCTGAGG	0	9	3
ALDH1L1	GACCTTTCTTCAGTATTCGAAGG	2	5	2
ALDH1L2	CAAAACCAAGACGGTGACACTGG	2	11	4
ALDH2	GTTGGGCGAGTACGGGCTGCAGG	2	56	19
ALDH3A1	GAGCAACCCCTCCTCAGTGCTGG	1	1	1
ALDH3A2	TGGTGTTCATCTCTGCTTACTGG	2	8	3
ALDH3A2	TGTAGCCGCTGTGCTTGTCAAGG	2	17	6
ALDH3B1	GCAGTGTGCAGCTGCAGCCTTGG	1	19	7
ALDH3B2	GAGGCGGGTGGGACGCTCACAGG	1	-2	0
ALDH4A1	CACATAAGCCCCTGGGGGACTGG	0	24	8
ALDH5A1	TGTGTGTTACGGGGGCTTGTAGG	2	2	1
ALDH6A1	AACTTGTTTCTAACGGCCCATGG	2	5	2
ALDH7A1	AAAGACCTTCCTCTGGCCCAAGG	1	19	7
ALDH8A1	AGATCAGTGTTTAACGGTGATGG	2	11	4
ALDH9A1	GTGTGTGGAGATGGGTGATGTGG	2	17	6
ALDOA	CTCTAACCACGCCTATTAAGCGG	2	-1	0
ALDOB	GGCGGGCATTGGACCCTAGTAGG	2	-1	0
ALDOC	GTATGGAGTGGATACTCAGTAGG	2	-1	0
ALG1	AGCTCCGATGGGATGAGAGCTGG	0	39	13
ALG10B	AGGACATTCAAAGGTTTATGTGG	0	6	2
ALG11	AGTGACATTCCTATCATCTGTGG	2	20	7
ALG12	GGCTCCCCCGGCCGTCCTGAGGG	0	0	0
ALG13	GCTGGATCTTACATACCCTGAGG	0	6	2
ALG13	GGCAAGCTTCTAGTGTCTCAAGG	2	5	2
ALG13	CGCCTCTGACTTCCCTTTTGTGG	0	30	10
ALG13	ATGCAGAAAATTTTTCTGGCTGG	0	24	8
ALG14	TTTGTCAAACAATTCGCCCAAGG	1	10	4
ALG1L	ACTGGGAGGCGCTGCTCAAAAGG	2	-1	0
ALG1L2	AGAAAACCGCCTGGTCTTTGAGG	2	65	22
ALG2	CCGATATGTTACCAAACTGCTGG	2	8	3
ALG3	GGGAAAGGGGTGGACTTCAGTGG	1	-2	0
ALG5	CCTGGAGGCTTGAGCAAACTCGG	0	15	5
ALG6	ATTATGTGGGATTCCAAAAGTGG	1	28	10
ALG8	CAGTAGGCATCACATATGCTTGG	0	63	21
ALG8	CAGTGAAGAGCAGAGGAAAGAGG	1	148	50
ALG9	AAGCAAATCAGGAAGAAAAGTGG	1	10	4
ALK	TGCGACCGAGCTCAGGGCCCAGG	0	3	1
ALKBH1	ATCTCCAAGTCTCAGCTGTCAGG	0	3	1
ALKBH2	TCATCATTAGTAAGCTCCCGTGG	2	8	3
ALKBH2	CGAAAAGTCAGATTCACCCGTGG	0	39	13
ALKBH3	CTCAAAGCTCTGACGTCACCAGG	2	-1	0
ALKBH4	AGCCAAGGAGGCGGTTCACACGG	2	-1	0
ALKBH5	CTGCCCGAAAGGTGAAGATGCGG	0	12	4
ALKBH6	TCTGTAGGGTCATCGTCCTCTGG	2	5	2
ALKBH6	CTGGCGGTCACTTGCCCAGCAGG	1	7	3
ALKBH7	GTAGAAAGCTGGGGGTCAGCAGG	2	-1	0
ALKBH8	CTGGTGTGTGATTCTTCAAAAGG	2	8	3
ALLC	CGGGGCTTTGTGTGTGTTAAGGG	1	-2	0
ALMS1	AATAAACTTGTGTCAGTCCCAGG	2	2	1
ALOX12	GAGTCACTCTAGGGCTCAGATGG	2	-1	0
ALOX12B	ATGCTGTTCTCAATCAGCACCGG	0	24	8
ALOX15	AAAGGGTGGCGACGCTTAGATGG	2	-1	0
ALOX15B	GTGTTCCCCTGGGATTTAGATGG	2	-1	0
ALOX5	AGACTGGCAGTGTGCTCAGATGG	2	-1	0
ALOX5AP	AGTTAGGGAATGAGAAGTAGAGG	0	12	4
ALOXE3	GGTATTTGGGGGTGGTTAGATGG	2	-1	0
ALPI	GTGGGGCACTCAGGGAGCAGCGG	2	5	2
ALPK1	TTCTTTGACTAGACCTTCAATGG	2	20	7
ALPK2	CGTTAGGTTTTCTTTTCGCCTGG	0	12	4
ALPK3	GCTCCAAGGCCCAGGGCATGCGG	0	6	2
ALPL	CCCTGAGCGTCCTGTTCTGAGGG	0	0	0
ALPP	ACGGGACACTCAGGGAGCAGTGG	2	5	2
ALS2	TCAGCGTGAGAAGCTTAACTAGG	2	2	1
ALS2	TGTCTAGAGTTGAACTGTATGGG	1	28	10
ALS2CL	TCCAGGGAGCTCTGGTAGCCTGG	1	-2	0
ALS2CR11	AGTCGTCGAATGGTTTCATCAGG	1	82	28
ALS2CR11	TTAGCTGAAAGGGAGAACACAGG	1	37	13
ALS2CR11	ATATTTTCAAGCTCCTCTTCAGG	0	51	17
ALS2CR12	GTGCAAGATGGTAGCAAGAAAGG	1	16	6
ALX1	GCACACCGCCAATATTTCATGGG	2	11	4
ALX3	TCTGAACTGGACCACGTGATCGG	2	-1	0
ALX4	ATTTCCTGGGCCACATGACAGGG	1	-2	0
ALYREF	GATTTGCTGGTCTGTTTAACTGG	2	-1	0
AMACR	TAAGCTGATAAATCTCTTCGCGG	1	61	21
AMACR	GGTCCTGAGATCTTTATTTCTGG	1	1	1
AMACR	TTCTACGAGCTGCTGATCAAAGG	0	21	7
AMBN	CTTAGAGCTGTCAGGGCTCTTGG	1	4	2
AMBP	CAGACCGGCCAGTTGTCAGTTGG	2	-1	0
AMBRA1	CTAGGGGAGAACCACGGAACAGG	0	6	2
AMD1	TTGCTGCTTCTTAGCAAAACTGG	2	29	10
AMDHD1	ATTCATGATGGCCTCCGAACTGG	1	61	21
AMDHD2	GACGCAGCTAGGCAGTGACAAGG	1	-2	0
AMDHD2	CTGGGCAGGGCCTCGCCTGAGGG	0	0	0
AMELX	CAAGACCAAGCGGGAGGAAGTGG	2	8	3
AMELY	CAAGACCAAGCAGGAGGAAGTGG	2	8	3
AMER1	CTTGGCTAGGTTTCCATTCATGG	2	17	6
AMER2	GACAGTGCCAAAAAGTTGTGAGG	1	1	1
AMER3	ATGTGAGCCTGTCCTACAGATGG	1	1	1
AMFR	GAAGGCAAGGGAGCGCTAGGAGG	2	-1	0
AMH	CCGCGCGGCGCAGGGGTCACCGG	1	-2	0
AMHR2	TGCATATTTACACAGGAGAAAGG	1	7	3
AMHR2	AGGAGCTCCCTCAGCCCATCAGG	1	4	2
AMICA1	GACTCTCCATTCTTCTCAAAAGG	2	-1	0
AMIGO1	ACGCCCATTGTGGTGTGAGCAGG	1	-2	0
AMIGO2	AATTAAGTGGACGCCACAAAAGG	0	12	4
AMIGO3	CTGGGCAGTCTAGGTTGTCATGG	2	5	2
AMMECR1	CGGCTCAGTGTCAGGAATAATGG	1	4	2
AMMECR1L	GTCAGGAGTAATGATTGTAGAGG	1	13	5
AMN	TCAGGCGGCCGCTCAGGCCTCGG	2	2	1
AMN1	ACAAACTAAAGCAAGTGACATGG	0	15	5
AMOT	AGAGCCTGATGCAGAGATGGTGG	2	17	6
AMOTL1	ACAGGGATGGCAGTTAGATGAGG	1	1	1
AMOTL2	TGGTGGAGATACTGATCTGAAGG	0	0	0
AMPD1	TGGCCTATCGCTATGAAACCTGG	0	51	17
AMPD2	TTCATGGACCAGGCTCATTGAGG	0	0	0
AMPD3	TGTCAAATGCTGGACCTAGTTGG	2	-1	0
AMPH	TTCACCCGACGCTTAGATTAGGG	1	1	1
AMT	CCCTGAGCCAGCTTCACTTGAGG	1	1	1
AMT	CTGGTCCGTCACTCAGAAGCAGG	2	2	1
AMTN	GCCACCACAGAATCAGCAAATGG	1	13	5
AMY1A	AAAATTAATGGCAACTGCACAGG	1	103	35
AMY2A	ACATACTGTGATGTCATTTCTGG	1	130	44
AMY2B	TTCTATTAGTAACTCTGCTGAGG	2	41	14
AMZ1	GGCCCCCCGTCCCTGGGATGGGG	2	14	5
AMZ1	CTCACAGCACATGCCCGAGTCGG	1	13	5
AMZ2	CTGGCTGTTCTCCAAAAATGAGG	1	1	1
ANAPC1	AGACACGGTCACATCACCATTGG	0	6	2
ANAPC10	TCACAACCTTCAAGAAATTCGGG	2	20	7
ANAPC10	CCAGTAGAAGAGAGCTCCATTGG	1	58	20
ANAPC10	AGTTGGTGGAACCAAGTGGCTGG	1	19	7
ANAPC11	TCCACCTTGTTGCAGCTCAGGGG	1	-2	0
ANAPC11	ATGCCCCTCCAGCGAGAGCCAGG	1	19	7
ANAPC13	TCAGAGAGATGGAAGGATCTTGG	0	9	3
ANAPC13	AGCCAAGCGTCAGTTTCCAATGG	2	5	2
ANAPC13	AGGCAGGAAGCCGCAGCTGAGGG	0	0	0
ANAPC15	TCAGGACCAGTGGATGATCTAGG	2	2	1
ANAPC16	CAGGCAGTATCAACCTGAAGAGG	2	5	2
ANAPC2	GATGTGTCAGCTGCAGTTCTTGG	2	8	3
ANAPC4	CTAGATTAGGAGTCTAGCTCAGG	0	9	3
ANAPC5	TTGATAAACCATCTCTAGAGAGG	1	-2	0
ANAPC7	ACCAGTATAGTATAGCACTAAGG	0	6	2
ANAPC7	AGTGGTTCGGCATGCAGTGAGGG	0	0	0
ANG	GGCCCGCTGGTTACGGACGACGG	1	4	2
ANG	GTGTTGGAAGAGATGGTGATGGG	2	-1	0
ANGEL1	GAAGTCACCGCCCCATGACAGGG	1	-2	0
ANGEL2	AGTCTGAACTTTGCCAATAAAGG	0	24	8
ANGPT1	AGGTCGAATCATCATAGTTGTGG	2	26	9
ANGPT2	TGGGATGTTTAGAAATCTGCTGG	0	6	2
ANGPT4	GCTGCTCGTTAGATGTCCAAAGG	0	6	2
ANGPTL1	AGTGTCTCTCTTCAGTCAATAGG	0	3	1
ANGPTL2	AGGAGGGGGAGCTGGCTTAGTGG	1	-2	0
ANGPTL3	TCAAAGCTTTCTGAATCTGTTGG	0	18	6
ANGPTL4	GGCCCAGCCAGGACGCTAGGAGG	2	-1	0
ANGPTL5	CTTGACAGGTGAGTTGTTTTTGG	2	68	23
ANGPTL6	GAACACAGAGTCACAGCTTCAGG	1	4	2
ANGPTL7	AGAAGACTTCAAGCCTTAAAAGG	2	-1	0
ANHX	TCCTGGGGATAGCTCAGCCCAGG	1	1	1
ANK1	AAGCGGGCCAGCCTGAAAAGGGG	1	13	5
ANK1	GCAGAGTGTGTGGGGTTCAGGGG	1	-2	0
ANK2	GAGTGACACCGAGCAGTCAGAGG	2	17	6
ANK3	TGACCGTTCGCTGTTACGAGTGG	1	1	1
ANKAR	ATGTTTTATTAGCCTTCTGCAGG	0	6	2
ANKDD1A	AATGGCGAGATCTCAGCTCACGG	2	56	19
ANKDD1B	CAAGCAACTGTATGAAGAGCTGG	2	92	31
ANKEF1	TGCTATGACTTAGGTCTTCAAGG	2	5	2
ANKFN1	CCTCTTCAGATGTTTGAACTTGG	1	25	9
ANKFY1	TGTTTTGATGTACTGACTCTGGG	1	16	6
ANKH	ATGAGAGAGGAGAATGAATAAGG	1	1	1
ANKHD1	TAGTAGCTTACAAGCATCAAAGG	2	26	9
ANKHD1	AGATGCATGTTTCCAATATGAGG	0	30	10
ANKHD1-EIF4EBP3	GCTGGAGGAGCTGAAGGAGCAGG	1	28	10
ANKIB1	CACCTCAAACCTCAAGTGACTGG	0	27	9
ANKK1	TTCTAAGCCAGGAGCCGAGATGG	2	11	4
ANKLE1	AACTCCCCAGCACTCAGCCCCGG	1	1	1
ANKLE1	CCCATCTCTGGTTTCAGAAGGGG	1	70	24
ANKLE2	GAGCCCAGCGCCAAGCCTACAGG	1	-2	0
ANKMY1	ACGTGCAGCTGCTGCTTCACTGG	1	-2	0
ANKMY2	TGCAGGGCCACAGGTGTCTGAGG	2	8	3
ANKRA2	ATGGATCTAGCTGTAGCCCTAGG	1	70	24
ANKRD1	TCAGAATGTAGCTATGCGAGAGG	2	14	5
ANKRD10	AATGGTTCAGATGACAATTCTGG	0	21	7
ANKRD10	GTCAGCGTCTCTAGGAGCCGTGG	1	4	2
ANKRD11	GCCGTCCCGCGGTGTCATGCCGG	0	0	0
ANKRD12	GGAAGTACTGACTGCTATATAGG	0	0	0
ANKRD13A	GTGACAGCTGTAAGACTTGCTGG	1	28	10
ANKRD13B	CGGCAGGGGGCGCTACTGCTCGG	2	2	1
ANKRD13C	TTCCACGTCAGTTAAAGATCAGG	0	3	1
ANKRD13D	GCTCAGTGAGTGACAGCTGCAGG	1	19	7
ANKRD16	TCTCCTGCAGTCGGGACTGAAGG	0	0	0
ANKRD16	GGCCATAGCGCAATGACATAAGG	1	1	1
ANKRD17	ATGAACCAGCTTGGCTGATGAGG	1	-2	0
ANKRD18A	CTGCAAGAACTTCTTGACTGAGG	2	17	6
ANKRD18B	GAAGAAAGTAGATAGGAGCAAGG	1	19	7
ANKRD2	GGGCTGGGGCACGCATTCACTGG	1	-2	0
ANKRD20A1	AGAAGGAGTAGTAAGTATCAAGG	2	41	14
ANKRD20A4	AGATGACGTTCATCAGAAAGAGG	2	209	70
ANKRD22	AGAGCTCACTGGATATTGCACGG	0	51	17
ANKRD23	GGCGGTGCTGCGGTCAGCACCGG	1	1	1
ANKRD24	CTGGGCCTGGCCTTTCTCAGCGG	1	-2	0
ANKRD26	AGCATCAAGAGAATATGTACAGG	2	29	10
ANKRD27	TAGTGCTTCCCGGTCCTAACAGG	2	-1	0
ANKRD28	CTCCTCCTCAGCCTCTCAGTAGG	2	-1	0
ANKRD29	GGAGCTAAGTTAGCTCTTTCTGG	2	5	2
ANKRD30A	GAACAAACACACTGAACAGCAGG	2	248	83
ANKRD30B	CTAGATTCAGCATTTAGCCAAGG	1	1	1
ANKRD31	GCCACATAATGGATCAGCATTGG	0	39	13
ANKRD32	AATGATGTGTCGGTCAGTCATGG	2	14	5
ANKRD33	CAGGCTGGGAACAGGTAATCAGG	1	-2	0
ANKRD33	CCAGAATGGCACAGAAGTAGGGG	0	0	0
ANKRD33B	CCTGGAAGAAGAGGACGTGAGGG	0	0	0
ANKRD34A	TCTCACTCCTCTCAGCGCCCTGG	0	3	1
ANKRD34B	TTAGGGAAAATCGGAACTGTTGG	0	93	31
ANKRD34C	TTTGCATAGAATGCCTTCTGAGG	1	61	21
ANKRD35	CTTAGCATGGAAGAGGAGTGAGG	1	1	1
ANKRD36	TTTTCTCAAGCCGCTCAATTTGG	1	58	20
ANKRD37	TAGAAAATACCAGTGGGAAAAGG	0	12	4
ANKRD39	AGATAGGGTGGCGGCTCAGCTGG	2	-1	0
ANKRD40	CTGAAAGGCCTTGCTATAACAGG	0	27	9
ANKRD42	GGCTCCACAGGGATCTAAGGAGG	0	0	0
ANKRD42	GGCTCTTTGGACTTGAATCCTGG	1	19	7
ANKRD42	GTAGTCGTTCATACTCCAGCTGG	2	29	10
ANKRD42	GTGAGTCAAACAAAGAGAAGAGG	1	10	4
ANKRD42	CTGGAGGGGTGTTTGTGAGAAGG	0	9	3
ANKRD42	TTTTGACATATCAGTCAGTCTGG	1	4	2
ANKRD44	TATTTTTGCGGTAACCTACTTGG	2	-1	0
ANKRD44	TCTTTTTGTACAGCGGTTCCAGG	0	21	7
ANKRD45	TTACAGAACGTATGTTCAGTTGG	2	-1	0
ANKRD46	ACACTGACCTAGAGATTAGATGG	2	-1	0
ANKRD46	AGCCTGAACTGGTGCATTAAAGG	0	0	0
ANKRD49	TACCTCTTTGAAATTGTGGAAGG	1	31	11
ANKRD50	GCTCTGAAGCTTCAGATTGAAGG	1	46	16
ANKRD52	CCCGGCGCCATTGGGTTAGATGG	1	19	7
ANKRD53	TAACTTTATGGGTTGGTTTGTGG	0	9	3
ANKRD53	TGGATTCCTTTGGAGAAGAAGGG	2	17	6
ANKRD54	AGATGCAGAGCATGGAGAAGAGG	0	6	2
ANKRD55	ATTTTCATCACTGGTGGGGTTGG	2	17	6
ANKRD6	ACTAAGGACTAGGGTGCAGAAGG	2	11	4
ANKRD60	GTTCCCACCAGGAGCTAATGAGG	0	0	0
ANKRD61	CTGGGAGGTCTTATTTCAAGAGG	2	-1	0
ANKRD62	GTCAACAGTTACTCTGTAGCTGG	2	-1	0
ANKRD63	CTGTGGTGCTGCGTGCTCAGCGG	0	6	2
ANKRD65	TCGGCTCAGCAGAAGCCCCACGG	0	9	3
ANKRD65	CTGCTGTCTGGCTCAGCCCGTGG	2	2	1
ANKRD66	TTCTCATACTCTCCTCCCCTTGG	2	11	4
ANKRD7	TAGCATGTTTCTTCTTTCCATGG	1	19	7
ANKRD9	CCGTTGGACCTCACTGGCAAAGG	1	7	3
ANKS1A	ACCCCAAACCAGACTCTAAGCGG	0	21	7
ANKS1B	GCCAGAGTCTTTTGCTCAGATGG	2	-1	0
ANKS1B	CGGCGAGTATCAGAAAATCGTGG	2	5	2
ANKS1B	ATCAGAGAGACACACTGAGGAGG	2	20	7
ANKS3	GCTGAACGGGAAGAAGTGGCGGG	2	11	4
ANKS4B	AGGCCAAAACTCTCCATCACAGG	1	-2	0
ANKS6	CGGGAAGGAGGATCACGCACAGG	2	2	1
ANKUB1	CACACGCTGTCAGACCTCCTCGG	1	40	14
ANKZF1	AGCTGTAAGAGATCAGGAAGAGG	2	2	1
ANLN	CCTATTGGAAAGCCTTAAACCGG	1	-2	0
ANO1	AGCCCCGCTGGCATAGCTACAGG	1	-2	0
ANO10	CAGGGCCATGACTAGACCCCAGG	0	3	1
ANO10	AATGGAAAGCGGGAAGGAGAAGG	2	11	4
ANO2	AGGCTGAACTGCTCACACATTGG	2	2	1
ANO3	GTGTCAACTAAGGCCATTCATGG	1	7	3
ANO4	ATGGTCACGGCCACTCGTTGTGG	1	10	4
ANO5	TGAGGAAAACAAAGCACAGCTGG	2	20	7
ANO6	GATACAGAAAAACACGGAGTTGG	0	30	10
ANO6	CATGAAGAAGCTTTTGGGTTAGG	1	109	37
ANO7	CCAGGCGTCACTGCTGCAGCTGG	1	7	3
ANO7	CCATGCCCTCAGGCCTCATGCGG	2	-1	0
ANO8	GTAGAGCTAATGCCAGCCGCTGG	2	8	3
ANO9	GCCAGGAGCACAGACGTGTAGGG	1	1	1
ANP32A	GGGAGAAGATGATGACTAAGTGG	2	-1	0
ANP32B	AAGAGAGAAACAGATGATGAAGG	1	16	6
ANP32C	GAGCTTGGTGAAGAAGAAAGGGG	1	19	7
ANP32D	TGGTTACCTCGCAAGTGAAAAGG	1	31	11
ANP32E	GAGGTCTTCGAGGGGAGAAGAGG	0	45	15
ANP32E	GGAGAGGGAGAAGAGGAAGTGGG	2	17	6
ANPEP	TGCTGTTTTCTGTGAACCACTGG	1	19	7
ANTXR1	AACTTTGGGCTCTAGACAGAAGG	0	3	1
ANTXR1	TCACTCTCCTCGGCAGGGGGTGG	0	33	11
ANTXR1	TTCCATGCAAGCAGCTGTTGTGG	2	17	6
ANTXR2	CGAGTTCCATCTCAGTAAAAGGG	1	-2	0
ANTXR2	AGGAGATGAGGTTTGTATATGGG	2	32	11
ANTXRL	GTGTTTGGTGCCTTAGAAGTTGG	2	2	1
ANXA1	AAAATCCTGGTGGCTCTTTGTGG	1	13	5
ANXA10	CATCTGTGCTGGTGATGCTGAGG	2	11	4
ANXA11	AGATCTTCAGCAGAATCTTCCGG	1	31	11
ANXA13	CTGGCTTGGCTCAGTGCAAGAGG	1	4	2
ANXA2	TTCAGTCATCTCCACCACACAGG	1	13	5
ANXA2R	TACTCTGGGCGTGCTGTTCACGG	0	27	9
ANXA3	ACAGAGTTCAAGAAGCATTATGG	1	88	30
ANXA4	GTGACACATCTGGAGACTACAGG	0	39	13
ANXA5	AATCATGGAATAAAGAGAGGTGG	2	77	26
ANXA6	CTCTGTGGTGGTGAGGACTAGGG	1	1	1
ANXA7	GCTATTGTGGGCCAGTAGGAGGG	1	-2	0
ANXA8	CTTGTTCTTCTGTGCCTCAGGGG	1	-2	0
ANXA9	CATGTCTTCAGCCCTGCACAAGG	2	17	6
AOAH	AAAGGTTATTTCAGGAACAGCGG	0	9	3
AOAH	GAGAGGCTCAGTGCCCGCCTTGG	1	7	3
AOC1	GAACTGGGGGCTGGTCACACAGG	0	0	0
AOC2	ACCCTCAGGACTAGAAGCCGTGG	1	4	2
AOC3	CAGAAAACCAGCTGTCACCCAGG	0	0	0
AOC3	GGGCTTCTCTCACAACTAGGCGG	2	-1	0
AOX1	ATTCAGATGGGTACATTCCAAGG	0	12	4
AP1AR	ACAGATCAACAGACTCGATAGGG	1	1	1
AP1B1	GGCCGGGGTCTCAGTTCTTGAGG	1	4	2
AP1G1	CCCCTCAGTCCTGGCAATGAGGG	0	0	0
AP1G2	ACAACTTGCCTGTGGAATCGTGG	0	9	3
AP1M1	TGGCTGCGACAGCCCCTCACTGG	1	-2	0
AP1M2	CAACTTCGTACCAGCTAGAAGGG	1	-2	0
AP1S1	TGTGCTGGAGGAGATGGGTTTGG	2	8	3
AP1S2	ATTTCTTCAAGAACACTACGTGG	0	27	9
AP1S3	TGAAGACTCTGATATGTTACAGG	2	41	14
AP2A1	CCGTCACCTGTGTGAGCTGCTGG	2	17	6
AP2A2	GCTCACGCTGCGCACAAGTAAGG	2	50	17
AP2B1	AGTCTCTCAATACATCTATCAGG	2	29	10
AP2M1	GAGTTTCATAAATGCCACTGCGG	1	22	8
AP2S1	TGCTACAGTCCCTGGAGTGAGGG	0	0	0
AP3B1	TGAAGCCTGTCCTGTCTCAGGGG	0	6	2
AP3B2	TCACAGCATTTGGAAGTCACTGG	1	-2	0
AP3D1	CGCAGGCAGCTCTCAACACTTGG	2	2	1
AP3M1	CCTCTTCTCATGTCCTCACTTGG	1	7	3
AP3M2	GTTCCAAGTTCGAACCTGAAGGG	2	-1	0
AP3S1	TATTTAAAAGAGGGCAGGTTTGG	0	15	5
AP3S2	TACTTGATCCTCAGACAAACTGG	1	4	2
AP4B1	ATCTGCATTTCTGAGTTTCCAGG	0	111	37
AP4E1	CAGTGTCAAAAGGTGATGGAGGG	1	10	4
AP4M1	ACAGCGACGCCTATGTCATTCGG	0	9	3
AP4S1	TAAGATGTCAGAAAGCTGAAAGG	2	-1	0
AP4S1	CACTACACCCTGGATCTCCTGGG	0	12	4
AP4S1	TCCCCTGGCTATTCAGTAGATGG	2	2	1
AP5B1	GGACTACCTCCGTGGGCTGGCGG	2	14	5
AP5M1	GCCCCTGCTCCAGTAACATATGG	1	19	7
AP5S1	CCATCCCAACGAGGAATCAGCGG	1	-2	0
AP5Z1	CGGCCTCATGCCAGGGTGAAGGG	2	-1	0
APAF1	TATGTGACTGTGGATAATCTTGG	1	34	12
APAF1	TCACAGACCTTCTACACAAATGG	0	15	5
APBA1	GGCCGCGGTCAGATGTAAACAGG	0	6	2
APBA2	GGAGACCCCGCTGTACATCTAGG	2	2	1
APBA3	GCAAGGGATGAGGTGGTCACAGG	1	-2	0
APBB1	GAAGGTGGGGGCTTCTTCATGGG	1	-2	0
APBB1IP	AAGAGAGGCAACGTGTCCTAGGG	1	1	1
APBB2	CATGTGCAGCTATGGCATTTCGG	2	5	2
APBB3	CCAGATAAGTTTAGGGCATATGG	1	4	2
APC	TCACAAGGTAAGACCCAGAATGG	1	25	9
APC2	CCGCCACCCTCCTGGAATAGTGG	0	0	0
APCDD1	GCCTTGTCCCTCTGCTGCATTGG	0	18	6
APCDD1L	AAGTCCAATGTCATAGCCAGTGG	1	4	2
APCS	CATCATCAAACCCTTGGTGTGGG	2	8	3
APEH	CTCTGGCTACGCACACACTTGGG	1	10	4
APELA	CTGGGCCACAAGTTCATATCTGG	1	82	28
APEX1	AGGGGTGGTGTCACAGTGCTAGG	1	4	2
APEX2	CAGGCCTCCATTGGTTCAGCTGG	2	-1	0
APH1A	TCAGCGCAGCCTCTTGTGTAAGG	2	8	3
APH1A	GCATCCCACCCGAGGACTGAGGG	0	0	0
APH1B	GCTGGTTCCCTGAGGTTATCTGG	2	-1	0
API5	ACACGAGGAAATCGTAGTCGGGG	1	16	6
API5	GGAGCCTTCAGGGGAAGTAGAGG	0	0	0
APIP	CAGCTCCCAGTTGGAGAAAATGG	1	13	5
APITD1	GCCAGCAGAGGCTGGAGTGGTGG	2	17	6
APITD1-CORT	TCGGAAAGTCAGCTCCGAAATGG	1	22	8
APITD1-CORT	ATGGGTGAGGTTTTATTTGCAGG	2	2	1
APLF	AGATGAAGAGAAGGAAGATGTGG	2	47	16
APLN	TAGGTCTCCAAAGTCAGTCCAGG	1	1	1
APLNR	GAGACCCTTGTGGTTGACTAGGG	1	1	1
APLP1	CTGGAGGAACGACCCTGACCCGG	1	-2	0
APLP2	GGAGCAGATGCAGATTTAGGTGG	2	-1	0
APMAP	TCTGGGAGGGCTAAACAGCCTGG	1	4	2
APOA1	GGCGGCGGCGGGCGCCTCACTGG	1	-2	0
APOA1BP	GTGTCTATCGTCTGCAGTGAGGG	0	0	0
APOA2	CAATGGTCTGGACACTTCACTGG	1	-2	0
APOA4	GGGGCAGCTCAGCTCTCCAAAGG	0	6	2
APOA5	CTGGGCAGGTAGATCCTCAGGGG	1	-2	0
APOB	AGGATGATAGTAAGTTCTCCTGG	0	18	6
APOBEC1	TCTGTGGCTTGGAGATGAATAGG	1	-2	0
APOBEC2	TTGGCAGACATCCTGAAGTAGGG	1	1	1
APOBEC3A_B	TCCAGAATCAGGGAAACTGAAGG	0	0	0
APOBEC3D	GGCCCAGGGAGACCCCTCACTGG	1	-2	0
APOBEC3F	GGAACAAGGCAGACCCTAGAGGG	2	-1	0
APOBEC3F	TGCAGGAGATTCTCGAGTGAGGG	0	0	0
APOBEC3G	TCCAGAATCAGGAAAACTGAAGG	0	0	0
APOBEC3H	ACAGTCGAGCCATAAAGCGACGG	0	27	9
APOBEC3H	ACGTGCGCAGGGTCGTTACATGG	2	29	10
APOBEC4	ACAGTTTGCAAGTAGCAAGGAGG	2	38	13
APOBR	GAGCACCGGGTCTCAGTCACTGG	1	-2	0
APOC1	AAACTCAAGATTGACTCATGAGG	1	1	1
APOC2	CAAGTTCTTTCTGTGCTGAAGGG	1	13	5
APOC3	ATTGAGGTCTCAGGCAGCCACGG	2	5	2
APOC4	GTCTGTGGGGACAAGGACCAGGG	1	7	3
APOD	TGCCCCAAGCTCTCGTAACCAGG	1	-2	0
APOE	CGGCGTTCAGTGATTGTCGCTGG	2	8	3
APOF	ATGACTTAGATCCTGGGGCTGGG	0	18	6
APOH	ATCTGAAAACCACCTTAGCATGG	0	0	0
APOL1	TGCCCTGTGGTCACAGTTCTTGG	1	4	2
APOL2	CTGCACTGCTCTGGGGTCATTGG	1	-2	0
APOL3	CTGCACTGGTCTGGGGTCAGTGG	1	-2	0
APOL4	ATCCATCAGAGTCTAAAAGCAGG	1	7	3
APOL5	TCTCATTGTCGGTGTCTTCCCGG	0	12	4
APOL6	AGCATGTGTGGATGTGGCTGTGG	0	48	16
APOLD1	TCTCTGCTGACCAGCGTGCAGGG	0	15	5
APOM	TGAAGTTACAGGTCAGTTATTGG	2	2	1
APOO	GGAGTTTTCTACTTAGTTCCAGG	0	6	2
APOOL	ACATATCTATATCTTCTGGGTGG	1	31	11
APOPT1	AAGTGGCCCTGGAAAGGATTTGG	2	14	5
APOPT1	ACAAAAGAAGAGGAGCAACTAGG	2	2	1
APOPT1	AGAAATGGCGGACTTCTACAAGG	1	16	6
APOPT1	CTGGGCCTGAGAACTGAATCAGG	1	19	7
APP	CATCTGCTCAAAGAACTTGTAGG	2	23	8
APPBP2	TCGAGGGACCGAGCTGCTGAGGG	0	0	0
APPL1	GAAGAGAGTGATTTGGGAGAAGG	1	31	11
APPL2	GGCGCAAGTGAGTTATGCTTCGG	2	2	1
APRT	CCTGTGGTCACTCATACTGCAGG	1	7	3
APRT	GTGGATGATCTGCTGGCCACTGG	1	10	4
APTX	AAGAACATCTCAGGAAGCACTGG	0	12	4
APTX	GGCAAGGAGAATCAAAATCCTGG	1	76	26
AQP1	GAGATGAAGCCCAAATAGAAGGG	1	-2	0
AQP10	CTGGAGTGTAAGCTATGATTAGG	1	-2	0
AQP11	GTATGGTTGTTATGCAGCCATGG	0	33	11
AQP12B	ACAGAGCAAGGCCACTCAGCTGG	2	-1	0
AQP2	CACGGGGTACCAAGGCCTGAGGG	0	0	0
AQP3	CACAAGGAGCAGATCTGAGTGGG	1	-2	0
AQP4	AAGACAATACCTCTCCAGATTGG	1	22	8
AQP5	CCCTGCCTGACACTGGTCAGCGG	1	-2	0
AQP6	GGGTTCGGGAGCCGTGGAGATGG	2	14	5
AQP7	TCTCTGCTTAGAAGTGCTCTAGG	1	7	3
AQP8	CCCGCCTCATCCTGAAGGCTCGG	0	6	2
AQP9	AACTCAGTGTCATCATGTAGTGG	0	0	0
AQPEP	CCAGGATAGCTGCGTGGCTAAGG	0	15	5
AQR	AGGACTACAGTTTGGCTACTTGG	2	-1	0
AR	TAGGGTTTCCAATGCTTCACTGG	1	-2	0
ARAF	TCAGCTAAGGCATCCCTACCTGG	2	-1	0
ARAF	CGCAGCCCGCCTTGTGCCTTAGG	2	2	1
ARAP1	AGACAGAGGGTCCGCGGTGAAGG	2	32	11
ARAP2	GGATGAGCAGATTTTGAAGTAGG	2	2	1
ARAP3	GCTGGTCCTAGGGTCATGTGAGG	1	1	1
ARC	CCGGACCCAGCCCGAGTAGAGGG	2	-1	0
ARCN1	CACAGAGACCACTTTCCTAGTGG	2	23	8
AREG	AAGAAACTTCGACAAGAGAATGG	1	25	9
AREL1	AGCGAGGGTTGCGAGGGCTTTGG	1	13	5
ARF1	AGGGGGGTCGCGTTCACTTCTGG	1	1	1
ARF3	GTACGAAGGCCTGGACTGGCTGG	2	29	10
ARF4	GTCTGTATGAAGGACTTGACTGG	0	30	10
ARF5	GTTAGCGCTTTGACAGCTCGTGG	1	13	5
ARF6	GACTCTATGAGGGGCTCACATGG	0	27	9
ARFGAP1	TCTGGTCTATGTTGCTGTTTTGG	2	8	3
ARFGAP1	TGGGACAACCAGAACTGGTAGGG	1	1	1
ARFGAP2	GTCACAGAGCTCGGATCAGTAGG	2	-1	0
ARFGAP3	TGGAGTCGTGACTTCAATTCAGG	2	20	7
ARFGEF1	CAACCACCTGAACAGGAACTTGG	1	19	7
ARFGEF2	GGCAGCCAGGGCTACCACACTGG	0	3	1
ARFGEF3	ACACAATGATGTCATAGACACGG	1	16	6
ARFIP1	TACTGTTCTTCAAGCCAAGATGG	0	15	5
ARFIP2	TGAGAAACCCTCCTGGCTAGAGG	2	11	4
ARFRP1	TCACGGGGTCACGGGGTCACAGG	2	14	5
ARFRP1	GCGGCAGAGGGACATCACGTAGG	2	2	1
ARFRP1	TCGGCCCTCACAGGGTGAGTGGG	1	-2	0
ARG1	TGTTTCCACATTTACTTAGGTGG	0	3	1
ARG2	TCAAGCACGTGTGAGAATTTAGG	2	2	1
ARGFX	ACCTCCAATATGGTAGACTTGGG	1	13	5
ARGLU1	GTCCTTCTCATTAAAAACCCAGG	2	8	3
ARHGAP1	GGGCCAGGTTCAGAGCCCGCTGG	2	5	2
ARHGAP10	AGCAGCTTGACGTAGTTCTGTGG	0	18	6
ARHGAP11A	AGAGTGGAATCAGGAAAAGCAGG	1	253	85
ARHGAP11A	GGTTCTCCAAAACATCCTATCGG	1	46	16
ARHGAP11B	AGAAAGAGAAGACAACGTGTAGG	2	2	1
ARHGAP12	TAAGAATCAACGTCCGAAGATGG	2	8	3
ARHGAP15	CAGTAAGATCTTCGGCTCAGAGG	2	11	4
ARHGAP17	TGGGAAAGGGCTTTCTTCACAGG	1	-2	0
ARHGAP18	GCTTAACCCAAATGCTGAGTGGG	2	26	9
ARHGAP19	GGGAAGAAAGAGGGGAAAAAAGG	1	13	5
ARHGAP20	TGGTCTGCGACATTGAGGACAGG	0	24	8
ARHGAP21	TTTCATCCCTGTCTTTAAACTGG	1	-2	0
ARHGAP22	TGCCAGGGCCCCAAAGTAAAAGG	2	-1	0
ARHGAP23	GGGATCACAGACACTGATGCAGG	1	10	4
ARHGAP24	CCGAGAGAGGAAACACAATATGG	0	12	4
ARHGAP25	AACCCAAGACCGAGGCTTAAGGG	0	0	0
ARHGAP26	CTGCTGGGGCCCACGGTTAGAGG	1	-2	0
ARHGAP27	TCACAGGCCAGCAGTCAGTGCGG	0	0	0
ARHGAP27	CCACCTCTGTCCGAAGACTTCGG	1	7	3
ARHGAP28	TTAATCACCCATTCTGCTTGAGG	0	33	11
ARHGAP29	TGACATCCCTACACAAATTGTGG	0	6	2
ARHGAP30	AAAGGTGAAGGACTGTGATTAGG	1	-2	0
ARHGAP31	TAATTCTGGATGGAAGAAGTGGG	0	18	6
ARHGAP32	CTCGCAGGGCTCATTCTGCATGG	1	4	2
ARHGAP33	CTGGTGCTCAGCAGTAGCTTCGG	1	7	3
ARHGAP35	GGTGGCTCACAGCGTGTGTTCGG	2	8	3
ARHGAP36	GAAGTAGCTGACGCCAGTTTTGG	2	23	8
ARHGAP39	ATGGAGGGTGTGCTGTAGCGGGG	1	-2	0
ARHGAP4	CCAGCAGCGGCACCTCAGTGTGG	0	0	0
ARHGAP40	TGAGACTCGCAGGGTTTAGGTGG	2	-1	0
ARHGAP42	GCAACTTATGAAGGCAAAACAGG	1	37	13
ARHGAP44	GATGGGCGGTGTCATGTCAGAGG	1	-2	0
ARHGAP5	CAATTACAAACGGATCCTCTTGG	1	13	5
ARHGAP6	CGATGCCCTGCCCGAGACGCTGG	2	8	3
ARHGAP6	ATAAGGGAGAGACGAAGAGAAGG	2	29	10
ARHGAP8	CAAAATGAACAGCTCTAACCTGG	1	-2	0
ARHGAP9	CCCCATTTCCGTGCTGCCCTTGG	1	7	3
ARHGAP9	TTCTTCCTTCCCTGCATCAGGGG	1	-2	0
ARHGDIA	CACCATCAAGAAGGACTGGAAGG	2	8	3
ARHGDIA	CTCCACATGTTAAGGCATCATGG	2	5	2
ARHGDIA	GTTAAGGCATCATGGTTAGACGG	2	-1	0
ARHGDIB	GTGGAACCTGTCGATTAAGAAGG	2	17	6
ARHGDIG	CTGCATCTGCCAGGACTGGAAGG	2	8	3
ARHGEF1	CCCCAGCCTGGCTGCACTTGAGG	1	1	1
ARHGEF10	CCTCTGCTGAATATATAAGCAGG	1	-2	0
ARHGEF10L	GGGGAGGCGCTATAGCATCAAGG	2	5	2
ARHGEF11	GGTTTGTACGGTTATGGTCCTGG	0	3	1
ARHGEF12	ATTCTTTGCCAAAGGCTGGCTGG	1	40	14
ARHGEF15	CTCCTCAGCCTGCATTAGGGTGG	0	0	0
ARHGEF16	GGAGCGTCTGCGGGTGGAGACGG	2	11	4
ARHGEF17	GACAGGGTCACACCCTCCACAGG	1	7	3
ARHGEF18	AGACGTCATCTTCTTCTAAAAGG	2	-1	0
ARHGEF19	GGGGGAGGCTCCTGTGTGATGGG	2	-1	0
ARHGEF2	TGTAGCCTCCGAGAGCTAAGGGG	2	-1	0
ARHGEF25	GGATGAAGATGAGCTGTAACTGG	2	-1	0
ARHGEF26	CCATCTGAGAGACTACACGTTGG	2	2	1
ARHGEF26	CTGCCCTGGGACACAGCAGCGGG	0	33	11
ARHGEF28	CAAGATGGGGAAACTGGAGATGG	1	31	11
ARHGEF3	TCCTGTGGAAACAGCAGGCACGG	1	19	7
ARHGEF33	TGTTTTACACAGCTGTTCCTTGG	1	10	4
ARHGEF35	GACTGAGGAGTCACCTGACAAGG	2	26	9
ARHGEF37	TCCAAAGAGGGTACCCTAAGAGG	2	-1	0
ARHGEF38	AAGCATAAGTCATCTTTCCAAGG	1	16	6
ARHGEF38	TGTATCCAGTCCTTAAAGTAAGG	1	1	1
ARHGEF39	CTGGTACCACAGTCTGACTTGGG	2	26	9
ARHGEF4	GCACCCTTCCGCAAGTGAACTGG	1	-2	0
ARHGEF4	CCTCAGGCCTGGTGGCTAGCTGG	2	-1	0
ARHGEF40	CCCACCACGCCTCTGTGACCTGG	1	-2	0
ARHGEF5	GACTGCCAAACTACAGCTGGTGG	2	17	6
ARHGEF6	TGATGGTTATGGAAGAATTGAGG	2	8	3
ARHGEF7	GCTCAGAAGTGCATTAGTTCTGG	1	1	1
ARHGEF7	GGGATGAGACCAATCTATAAGGG	0	0	0
ARHGEF9	CATTCTGGCAAAACTTCAGCAGG	0	24	8
ARID1A	TGTCCCACGGCTGTCATGACTGG	1	1	1
ARID1B	TGTGATGTACTGTTTCAGATTGG	1	13	5
ARID2	GTTCATAAAGGCATTTGGCAAGG	1	70	24
ARID3A	TTAAGGCAACGAGTTATTTGAGG	2	14	5
ARID3B	AGCTGGGTCCTGCCCATCAGAGG	1	-2	0
ARID3C	CAGGGCAAGATGCTGGAAGGGGG	0	15	5
ARID4A	ATGTACTTGCTGTAGAATGCAGG	0	6	2
ARID4B	ATGGAATGTCAGTTGAGTGCAGG	0	6	2
ARID5A	CCACCTCAACACCAAGCTGTAGG	2	2	1
ARID5B	GCACCCCAGTACAAAACTGTAGG	2	2	1
ARIH1	AGATCTGTGGGAGTACATTGAGG	2	8	3
ARIH2	GATTTCCATGACACCTAAGTTGG	1	-2	0
ARIH2OS	GGACCGGTTGTCAAATGATGTGG	1	-2	0
ARL1	GCCTTGATGAGGCAATGGAATGG	0	33	11
ARL10	TTGGAGCTCCTCTCCTAGGCTGG	1	-2	0
ARL11	AGAGCCCATGGGGCTGAGCGCGG	1	22	8
ARL13A	TTGAGCCTCTCAGTGAGTATAGG	2	5	2
ARL13B	ACATCATGAGCATCACTGTTAGG	0	24	8
ARL14	GAAATCAAGAGGAGACACTTTGG	2	23	8
ARL14EP	TTTGCTCATACAGCCACTTGCGG	1	61	21
ARL14EPL	ATATACAAGAGCACCTAGTCAGG	0	0	0
ARL15	TTCACATTCTTACAGCTTCATGG	1	13	5
ARL16	TCTGCCGTGCAGTCAATCGTTGG	2	2	1
ARL17A	CATTTACGTGATGCAGTCCGAGG	0	36	12
ARL17A	GGCATCATCTGTCCAAGAGATGG	1	10	4
ARL17A	TGGAAAAAATGCTGCCACAGAGG	0	33	11
ARL17B	TCCTGACTTCTTCCATCCTCTGG	0	24	8
ARL17B	TTCTTATCCATCCCATCTCTTGG	2	11	4
ARL2	TTCAGTCAGCTGTGAAAATGCGG	1	13	5
ARL2BP	CCAGAACAATCTGCGGCACTAGG	2	2	1
ARL3	TCTCACAGGAGAGGGCGTTCAGG	2	50	17
ARL4A	ATAGGAGATGGCCTAAAGGAAGG	1	73	25
ARL4C	CCCTCAAGCAGAAGAAGAAGCGG	0	6	2
ARL4D	CTCGGGGTGGCAAGAAGAGACGG	0	6	2
ARL5A	GATTGTGCCAAGGACTTGAATGG	0	30	10
ARL5B	AAAGTTATCTCACACCAATCCGG	1	10	4
ARL5C	ACTTCAGTGGATGGAATCTCAGG	2	17	6
ARL6	CTTTTCATGTCTTCACAGTCTGG	1	10	4
ARL6IP1	AAGTTTGTTTATCTCCCTCTTGG	2	44	15
ARL6IP4	GAGCTGGGTTGCTTCCCTGAGGG	0	0	0
ARL6IP4	GGGTACATCACAAACAGAGCTGG	1	7	3
ARL6IP5	TGACTATATCAGCAAAGTGAAGG	2	8	3
ARL6IP6	CTCCAGTGTGGGTTTACATGAGG	1	1	1
ARL8A	GCATGGGGGGTTGGTTCTTTGGG	1	25	9
ARL8A	TTATTCAACACTCGAAGTCACGG	0	12	4
ARL8B	AATTAGCTGTTTCTCATCCAAGG	2	143	48
ARL9	GCTGCAGATGTGCAGTGACCAGG	1	-2	0
ARMC1	ACCCAGAAGGTGGAGCTAGCTGG	0	48	16
ARMC10	TGATGCAGAGGTGAAGGAAAAGG	2	29	10
ARMC12	TAAAGTAGGAACGACTGGGCTGG	1	28	10
ARMC2	ATCTGCATCATGTTAGAAAGAGG	2	2	1
ARMC3	CTCAACTTCATCAGTCCACCTGG	0	48	16
ARMC3	CTTCAGGGTTTATCTTGAAGTGG	2	5	2
ARMC4	GCTGGCTCTTGCTACAGAGAAGG	2	17	6
ARMC5	TCAGGACAGTGCTGAACCAATGG	2	14	5
ARMC5	GGGACGTCAACAGTCTAGGCAGG	0	0	0
ARMC6	GGGCCTGGGGTCATGGCGCCAGG	1	4	2
ARMC7	TCCATGGATCAGCGCTGCCGTGG	0	6	2
ARMC7	GGAGGAGAATGAGACCCTGGTGG	2	29	10
ARMC7	CGGGCTCAGGTGCATGAGCGTGG	0	9	3
ARMC7	TTCATTGCAACATGGTCCCACGG	1	13	5
ARMC8	GCAGCAGTACCTGGCATGATGGG	2	-1	0
ARMC8	GTCCTGACAGCCAGCAGGCAGGG	1	19	7
ARMC9	CCTTTAGCCCTGACTTACACTGG	0	0	0
ARMC9	AGCCAGTCTCACAGGAAGTAAGG	1	1	1
ARMCX1	ACAGACTCCAAATTAGAGTTTGG	2	2	1
ARMCX2	TCACTTTCACTAAGAGGTCATGG	1	43	15
ARMCX3	AGGTGTTATTCCTGGCTCTTTGG	0	9	3
ARMCX4	TCAACTCTCTCTTTCACCTCAGG	0	36	12
ARMCX5	ATGACTTTATCTCTCACTTCGGG	0	36	12
ARMCX5-GPRASP2	TAACTTTGTTGTCCCACCTCAGG	0	15	5
ARMCX6	TGTTCGAGAGGGCCGTTTATGGG	1	-2	0
ARMS2	CTATCATCCACACTGCAGCAAGG	0	6	2
ARNT	TAGTTCTATTCTGAAAAGGGGGG	0	9	3
ARNT2	GGCCGCAGCTACTCAGAAAACGG	0	6	2
ARNTL	GCAACATGTAGTGTTTACAGCGG	0	0	0
ARNTL2	TCAAAGGCTAGAGGGTCCACTGG	1	7	3
ARNTL2	TGACAATGATGACACAGCCATGG	0	15	5
ARPC1A	TCACTCAGCTTCACATTATCCGG	1	4	2
ARPC1B	TCACAGGTCATTTGATCTTGAGG	1	7	3
ARPC2	CCTCTTATTCCCAAGATTAGCGG	1	-2	0
ARPC3	TTCAGGACCTGGACAGTGAAGGG	2	-1	0
ARPC4	AAAAAAATCTGTCCCGGCCCAGG	1	25	9
ARPC4	GGAACTCTTCAGCCACAATGCGG	1	28	10
ARPC4-TTLL3	CGACCACAGGCAAGGCCTTGAGG	1	1	1
ARPC5	GCAAGAAAAACTGTGTAGTCTGG	1	-2	0
ARPC5L	GCCTTAGCAGTAGGAGGACTAGG	1	43	15
ARPIN	TGGGGCAGAGGACGAGGAGTGGG	2	11	4
ARPIN	TTCTTCAGCGCAGTTGTAAATGG	1	10	4
ARPP19	CTTGTTGCTAGCAAGCTGGCTGG	1	7	3
ARPP21	GACCGAGGCTGGCTGGCTAGGGG	0	0	0
ARPP21	TATGAGCAATGCTGGTTGGCAGG	2	14	5
ARPP21	ACCAGGAGGTGAAAGTCTTCAGG	2	17	6
ARR3	GTGGAGGCTGAGGGAGATGAGGG	1	10	4
ARRB1	CAGCTCAACAACAGATAGACGGG	1	-2	0
ARRB2	TCAATGAGGTTGGTGTCCACAGG	2	14	5
ARRB2	GCTTCGGCTGAAGGGGATGAAGG	2	32	11
ARRDC1	GCAGCACGGGGTCAGCTCTCAGG	0	3	1
ARRDC2	GCGCTGCATGACTTGCTGAACGG	2	-1	0
ARRDC3	CATCCTGCCCCTCTCGTTGAAGG	0	0	0
ARRDC4	GTTCAGAGAATGAAGGAAACAGG	0	12	4
ARRDC5	AAAGTTCGGGCACTTAATTCTGG	1	1	1
ARSA	GCCCAGATCCCCATGCCTGAGGG	0	0	0
ARSB	TACAACAGCAGCGAGCACTCAGG	0	15	5
ARSB	GGTGTGGGGCCCTTGGATGTAGG	2	2	1
ARSD	CTCACAGTCCTGGCATTCAGGGG	1	-2	0
ARSE	TTCACTGCAGACATTTATTGTGG	0	0	0
ARSF	CTCTTCTCGTTAGGACCCCGAGG	0	18	6
ARSG	TCTGTTATGCGGCTTGACAGCGG	1	10	4
ARSH	GGAAGATGACATCCTTCCCATGG	2	11	4
ARSI	TAATGTCCCAACGGATCTGATGG	0	0	0
ARSJ	TGCCATTCAGGTGTTACTTGTGG	1	7	3
ARSK	AAACTGCTCTTGGATTCATATGG	1	16	6
ART1	TCCCGTGTCTCATGCATCAAAGG	1	-2	0
ART3	GCTGCTTCCACAGTTTGGGATGG	2	53	18
ART4	TTTGGAAAAGATGATGACACTGG	2	26	9
ART5	AGTTCCAGCTCTCAGGGGTTGGG	0	9	3
ART5	TTCTTGCTTCTCAAGGCTGCTGG	1	4	2
ARTN	CCTGCGGCTGCCTGGGCTGAGGG	0	0	0
ARV1	CAGAGTATGGAATGGGATGTTGG	1	40	14
ARVCF	CAGGCATGCAAGCTAGACCCAGG	2	2	1
ARX	CGGGCAAGGAGGTGTGCTAAAGG	0	0	0
AS3MT	AGATGTGTCCCTGATGCTGCTGG	1	34	12
ASAH1	TGTGCTCACCAACCTATACAAGG	0	9	3
ASAH2B	TAGTTACAACTTCAAAAGCCGGG	1	19	7
ASAP1	CTGCGTTTTGCTAGTCAGACAGG	1	4	2
ASAP2	ATAAAGTGCACAAATGACACCGG	0	24	8
ASAP3	AAAAGTTGCACAGAACTTGCTGG	0	24	8
ASB1	CAGCACTTGGAGTCTACTCATGG	1	1	1
ASB10	TACCTGCAGCTGGATTTTGAGGG	1	16	6
ASB11	CCAGGAACACTTAGGACTATTGG	1	-2	0
ASB12	GGAGACTGCAAGATTACAGTTGG	1	1	1
ASB13	CCCACCTGCAATTCAGTTGTAGG	2	2	1
ASB14	AAGGAATTTTTACAGGAACCTGG	0	6	2
ASB15	ATGTATCTTTGAATAGCTGGTGG	0	63	21
ASB16	CAGCCTGACATGGGGTTCACTGG	1	-2	0
ASB17	AGATAGTTTTGTAGACGAGCAGG	0	30	10
ASB18	TACCTACTTTTGGAGCCACAGGG	1	16	6
ASB2	TACGAGAACACCCAGTAACTGGG	1	-2	0
ASB4	TACTTGCTTTTAGAGCCAGAGGG	1	16	6
ASB4	TCAAGCAAGCTTGAGTTACTTGG	2	-1	0
ASB5	TCTTCAGTAACGTTGGCAGCTGG	1	34	12
ASB6	AGCAGAAGCGGTTGATCATCTGG	2	-1	0
ASB6	CGTGGAAGATGACATCTGATAGG	2	-1	0
ASB7	TAAGTAGTCTTTCATGACCTTGG	2	38	13
ASB7	TGGAAGTAGTCGACCATGTTTGG	2	32	11
ASB8	CCGGCTATTCTAAAAGTAACAGG	1	10	4
ASB9	AGAAACTGTTTCAGATCCTCTGG	0	27	9
ASB9	ATGTCAACAGATTAGGGCTTAGG	0	3	1
ASCC1	TCTCGATTCTAGGATTTTCCTGG	0	6	2
ASCC1	GGAGAAGTCAATTTGTCCACAGG	2	17	6
ASCC2	CCCTGCACCAGGTCTCAGGATGG	0	0	0
ASCC3	GAGGCTGGATGGAAAAGAGGAGG	2	50	17
ASCC3	GCAAGTAAAGGCTGGACACCAGG	2	47	16
ASCC3	GGTCAAGTTACTTTAATGCCAGG	1	7	3
ASCL1	ACTTCACCAACTGGTTCTGAGGG	0	0	0
ASCL2	CGACTTCTCCAGCTGGTTAGGGG	2	11	4
ASCL3	TTCTGAACATAGGGTCAGCATGG	1	22	8
ASCL4	GTTACGTGCCTGCAACTTATAGG	2	2	1
ASCL5	GAGGAATCCTGGCATTGATCGGG	1	-2	0
ASF1A	GTGGTCACATGCAGTCCATGTGG	1	10	4
ASF1B	CTGCAGTTAGATGCAGTCCATGG	2	8	3
ASGR1	ATTAAAGGAGAGGTGGCTCCTGG	1	13	5
ASGR2	GCGGAATGCCACCGGCGAGGTGG	2	8	3
ASH1L	CACTTTCGAAAGCTGTTTTCTGG	0	15	5
ASH2L	CCCCCATGGGAACCCTGACCAGG	1	-2	0
ASIC1	AGCGGCCTGCGGGGCTCAGCAGG	2	-1	0
ASIC2	GTGACTCGAGGGGTGTCAGCAGG	2	-1	0
ASIC3	GACTTTATTTGGGGTGAAGACGG	0	18	6
ASIC3	GCATGTCCAGGATGTCAGGGCGG	0	0	0
ASIC3	AGGTCTAGAGCTGTGTGACAAGG	1	10	4
ASIC4	GAAGATTTTGCTTGCTAGGACGG	1	-2	0
ASIC5	ATAGGATAGAGGAGTGTTAATGG	0	0	0
ASIP	GTGGGGGCGCTCAGCAGTTGAGG	1	4	2
ASL	ACTGCAGGCACAGCAGGCCTAGG	2	2	1
ASMT	TTTATGATGCCATTTTAGCCAGG	0	9	3
ASMTL	ACATGCTGCCTGGGCTTCAGGGG	1	-2	0
ASNA1	GGGGCTGGCAGCTGTGCTACTGG	1	-2	0
ASNS	GTCAGCTGTCAAAGCTTAGGTGG	2	-1	0
ASNSD1	CCCAAACGGGCCATGCAGTTTGG	1	115	39
ASPA	GTACCCCGTGTTTGTGAATGAGG	2	89	30
ASPDH	AGGAGGCTTCTCAGCAGAGATGG	1	4	2
ASPG	ACGCCTTCAGGTTAGACACCAGG	0	3	1
ASPH	CCGAGACAAAGATGACAGAAAGG	2	68	23
ASPH	AGTCCCTGAATCAAGGTTACTGG	1	-2	0
ASPH	ATTCATGCTAAATTGCTGGAAGG	1	7	3
ASPH	TTTTCCTGTGGAAGAACAGCAGG	2	23	8
ASPHD1	AAGGGAGCACCTTCCTTCAAGGG	1	-2	0
ASPHD2	GGGAAATACTCTCATCGTCCCGG	0	3	1
ASPM	CAAATGGTGATGGATACGCTTGG	1	16	6
ASPN	AAAACACAACGAAATGTTGCAGG	0	54	18
ASPN	TTGCTTCTGCAATTCTGATATGG	1	55	19
ASPRV1	AAGAAAAGGTGGCTTCTCAGTGG	1	-2	0
ASPSCR1	TGGCAGCTCTCACCTCTTGCTGG	2	5	2
ASRGL1	ATCTTCCAGCGGCTTAGGGAAGG	1	1	1
ASS1	TCATTGTACACGGGTCTATTTGG	2	-1	0
ASTE1	CAACCGGTTTGGGTTGTTAATGG	2	47	16
ASTL	ATCCCCTTGAAATGATTTCTAGG	0	27	9
ASTN1	TATCCCCTACAACGACTATGGGG	2	20	7
ASTN1	TCAGAGGAGTTGTAGATGATTGG	2	-1	0
ASTN1	GTGAGGATGAGTTAGGTCCCAGG	0	6	2
ASTN2	AACACGTACGGGGAGTCCAAGGG	1	43	15
ASTN2	TATTCTGCAGCATAAGAAAGTGG	2	107	36
ASTN2	ACGTGATTTTGGTGTCCTTGAGG	1	25	9
ASTN2	TGAGGAGAAGATGGTGTCAATGG	2	50	17
ASTN2	AGGGCAATACCCTCCCTCACCGG	1	-2	0
ASUN	TTCAAGTCACTCTTCACTGCCGG	1	1	1
ASXL1	AATCAGCCTTTTCACGCTCAAGG	2	8	3
ASXL1	GCTCTGTGTATTGTGCCTTGTGG	2	11	4
ASXL2	GCGTCTCCTGCCTTGTCGTTCGG	0	6	2
ASXL3	TCAGCTCTTATCGTACAACCAGG	1	7	3
ASZ1	TTTGCAAGCTAACTTTCCAGAGG	0	9	3
ATAD1	TCTTTTCAATTGCCCGATGCAGG	1	73	25
ATAD2	GATACCATGACATCATCATCTGG	2	-1	0
ATAD2B	TGACAAATCACAACTTGTAGAGG	2	44	15
ATAD3A	ATCTCCCTGTGGACTCAGGATGG	0	0	0
ATAD3B	CCCTAGCCAGTGCCTACAACAGG	1	1	1
ATAD3C	CTCCCCATGGACTCAGGATGAGG	2	2	1
ATAD5	AGATTCCTGCACTATTTTGAAGG	1	61	21
ATAT1	TGACGGGGCTGCGGTCACCAAGG	0	0	0
ATAT1	AGTATCGACTCTCCTCAGAGCGG	1	16	6
ATCAY	TGCTCTGGTCTCAGAAGATCAGG	2	20	7
ATE1	TCTGAACAGCAGCATCCGCTCGG	2	20	7
ATF1	GGAAAACCGAGTTGCAGTCCTGG	2	74	25
ATF2	ACCGCCATGCAGAAGAAATCTGG	1	19	7
ATF2	TCCTCCCAGTCACAGCCCTCAGG	1	10	4
ATF2	GCCTGAATCACTTACACAATTGG	0	3	1
ATF3	AAGAGGTTTCTCTCATCTTCTGG	0	51	17
ATF3	GCTGTTGACTCATGCAAATGAGG	1	1	1
ATF4	TCCTGACTATCCTCAACTAGGGG	1	-2	0
ATF5	AGGACCCGTAGCTGCTAGAAGGG	1	-2	0
ATF6	GGGTGCTATTGTAATGACTCAGG	0	9	3
ATF6B	GCAGAGGTCAGGGATGATTGAGG	1	7	3
ATF7	AACTGGTGGTATTCAGACCTAGG	0	45	15
ATF7	ACCCCACAGTCCCAGTCTGCGGG	1	10	4
ATF7IP	GCTCCAAGGTTTAACTGCTCTGG	1	4	2
ATF7IP	AGAGAACTACATGTATCTTGGGG	2	8	3
ATF7IP2	CGGGTTTTGTCTACTAATTCAGG	1	1	1
ATF7IP2	CTGAGATAAAGTACAGGCCATGG	2	128	43
ATG10	TTATGCCAAAGCAACGTCTCAGG	2	23	8
ATG101	AGAGATCCAGCGACGCTCAGAGG	1	-2	0
ATG12	TACTGCAAGTCTCAGGCGTGGGG	1	7	3
ATG12	CCTTCCCCAGACCAAGAAGTTGG	0	15	5
ATG13	CTCAAGGATACTTTTACTGCAGG	1	1	1
ATG14	TTTTGGTCCATGCTCGTTAACGG	1	-2	0
ATG16L1	CTGTGGGCACAGTACTGACGGGG	1	-2	0
ATG16L2	AAGGTTGTGCTCTGGCAGTAGGG	1	1	1
ATG2A	GGGCACCCCAGGCTCAGTCTTGG	1	1	1
ATG2B	GGCGCCACGGGGATGACTGATGG	0	0	0
ATG3	GCAGAAGGAGGGGGAGAACTTGG	1	94	32
ATG3	TTCCCTGTATGTAAGATTAGTGG	2	47	16
ATG4A	ACTGGAGGAGTTTGATCTGGAGG	2	29	10
ATG4B	CCCGACCCCAGGATTTTCAAAGG	1	-2	0
ATG4B	GGACTTGGCAGCTCTCACCTAGG	1	31	11
ATG4C	TGAAGAAGACCTTTTTTCAGAGG	2	56	19
ATG4D	GGCCAAACGCCCCAGCTCTGAGG	2	20	7
ATG5	GATGGACAGTTGCACACACTAGG	2	2	1
ATG5	TCCCACAGCCAACAGATTGAAGG	0	0	0
ATG7	GATGATGAGACCATCTGAGATGG	1	-2	0
ATG9A	GCTACCCCCTCAGGTGCACAAGG	2	8	3
ATG9B	GTCGTCTCAGTCAGTGCAAGAGG	2	8	3
ATHL1	GACCCTGCCTCTGAATAATCAGG	1	-2	0
ATIC	ACAGTGTGTGGTAAAATCAGTGG	1	-2	0
ATL1	TGTTCAGTAGATTCCGACTTTGG	0	36	12
ATL2	GCTGTGCTGATGAAAGAGCACGG	1	55	19
ATL2	CTGTCAGTCTGTCTTTAATCTGG	2	11	4
ATL3	TGAGCTTTTTTATCCATGGATGG	0	18	6
ATM	TTTCCCAGGATGGAAAGCTTGGG	2	8	3
ATMIN	CCACCGTTAGTTTTAGAAGTTGG	2	2	1
ATN1	CTTGATCGCAGGTTCTACAGTGG	0	0	0
ATOH1	CCATTACAGTGACTCGGATGAGG	2	11	4
ATOH7	GCGGAGGCGCGCGCCCTAGGTGG	2	-1	0
ATOH8	GCGCTTCTTGGCACGTCCCTCGG	2	23	8
ATOX1	TACCTTGGCCTTGAGTAGCAGGG	1	-2	0
ATP10A	TACTTATAGGAGCATCTTCAAGG	0	15	5
ATP10B	GATTTCTGCAGCTCCTCATATGG	2	-1	0
ATP10D	CTAGCTTTCTTTACCTTTGGAGG	2	14	5
ATP11A	CCAGCAGCCTGAGTTTCTGATGG	0	0	0
ATP11A	GTGTGGGAATGCTCGTGTGATGG	0	0	0
ATP11AUN	CTGTTGGAGAGGAGCTATAATGG	2	68	23
ATP11B	TGGACTCATCTACTTGTTAAAGG	0	0	0
ATP11C	AAAAGAAGAGGTCTGACTGAAGG	0	48	16
ATP11C	ACCACTGTCAGTATGCTTGTAGG	2	23	8
ATP12A	CTCTTCATCAGGCTCTACCCTGG	1	34	12
ATP13A1	CTGAAAGTGCCTTCCTGAGATGG	1	-2	0
ATP13A2	CCGTGGGCCTGCACTACCTCAGG	1	1	1
ATP13A2	CTACACTGACAGCAGCACTGAGG	2	14	5
ATP13A3	ACTGATTCACTGCTATGTTATGG	2	2	1
ATP13A4	GCAATGAAGAACAACTCTGAAGG	0	0	0
ATP13A5	CAGAACAGCATTTCTGGGCCAGG	0	9	3
ATP1A1	CAGGACGGGGGGCTAATAGTAGG	2	2	1
ATP1A2	CTCATCCTGCGGCGGTATCCTGG	1	34	12
ATP1A3	GTGGGGCTGAGGTCAGTAGTAGG	2	2	1
ATP1A4	CTCATCCGTCAGCACCCGGATGG	1	31	11
ATP1B1	AGTGAGAAAGACCGTTTTCAGGG	1	37	13
ATP1B2	GGCCTCAGGTTTTGTTGATGCGG	1	10	4
ATP1B3	GGATGATCGTGACAAGTTTTTGG	2	38	13
ATP1B4	TGTCATCAATGATCGTTTTGTGG	2	38	13
ATP2A1	CACTTCCTTCTTTCATCTTCTGG	0	15	5
ATP2A1	GTTGCTCGGAACTACCTAGAGGG	1	7	3
ATP2A2	CATAATGCCCCTGGTGATCTGGG	2	47	16
ATP2A2	GTTTGTGGCCCGCAACTACCTGG	2	23	8
ATP2A3	GACCCCAGACCACACCGGGTTGG	2	20	7
ATP2A3	GCTCAGAGAGGGAGGAAGCAGGG	0	12	4
ATP2A3	CGGTGTGTACCTCAGACTGATGG	0	0	0
ATP2A3	CTGTTCCCAGCGCTCACTTCTGG	1	1	1
ATP2B1	TCTACTGCTTCTACTACTGTGGG	1	31	11
ATP2B1	AGGAAGCCCACTACATAGTTTGG	2	17	6
ATP2B2	TCAGCTAAAGCGACGTCTCCAGG	1	10	4
ATP2B3	TACGGAACGCTTTCACCACCCGG	0	15	5
ATP2B3	CTGAGACAAGTTCTTGTTAGAGG	1	-2	0
ATP2B4	TCTGTAGAGAGCTGTCCGACTGG	1	34	12
ATP2B4	GCTGTTTCATCTCCTCCTATGGG	1	31	11
ATP2C1	CAGCTCACATCTTCTGTCAGTGG	0	21	7
ATP2C1	GGAGAGGAGTGGACAGCAGCTGG	1	7	3
ATP2C1	ATGTCGAACTAACATGCTTCTGG	1	37	13
ATP2C2	TGCACCCTGAAGATGTGTAGTGG	0	0	0
ATP4A	CCAGGAACTCTACTATTAGAGGG	2	-1	0
ATP4B	CGACCCGTATGAAGGGAAAGTGG	2	29	10
ATP5A1	TTGGGCACTATCAGGGCTGATGG	1	76	26
ATP5B	CTGAAGAGCATTCATCGTGAGGG	0	0	0
ATP5C1	ACTCTTTTGTGATGACAGCTTGG	1	49	17
ATP5D	CCTGGTGAAGGCCCTGGAGTAGG	2	2	1
ATP5D	GGTGAAGGCCCTGGAGTAGGCGG	2	-1	0
ATP5E	GCAAATGCTGAGAAGACTTCTGG	1	40	14
ATP5F1	CCTAAAGCTGCTGGCAAAGAAGG	2	26	9
ATP5G1	CTCATCCTCTTCGCCATGTGAGG	1	1	1
ATP5G2	GTGGAGACGGCTCCTTCACATGG	2	-1	0
ATP5G3	TAGGGATAGAAATGATTACCTGG	2	-1	0
ATP5G3	TATGGGTCTCTTTTGTTTGATGG	2	32	11
ATP5H	AAATTCTCAATTGGTTGGTGAGG	0	18	6
ATP5I	GAAACGGATTGCCAGAGAATTGG	2	29	10
ATP5J	TTACTTTATTTCTTCAGGCCTGG	1	1	1
ATP5J2	CTCCGCAAATACCACTGAAGAGG	1	-2	0
ATP5J2-PTCD1	TGCCCTTGGGGGCAGGTGATGGG	2	-1	0
ATP5L	ATAGGCAAGCGGGGCATCATTGG	1	16	6
ATP5L2	ACAGGCAAGCGTGGCATCATTGG	1	7	3
ATP5O	GAAGCTGGGCAGGGCTATGCGGG	2	14	5
ATP5S	TAAGACAGCACTGCCTTCTCTGG	2	26	9
ATP5S	GAGCATTGGATTTGATCACATGG	2	26	9
ATP5S	AGCATTGGATTTGATCACATGGG	1	52	18
ATP5SL	GACAGGGCTAAAGGCTAGGCAGG	0	0	0
ATP5SL	GTGGGAGTCGACTGGGCTGAGGG	2	8	3
ATP6AP1	TGGCACAGGGTCACACAATCTGG	1	4	2
ATP6AP1L	GTTTATAGCATTCAGCCCCCTGG	1	49	17
ATP6AP2	GACAAACCAGAAGATTCGAATGG	2	8	3
ATP6V0A1	CCTTCGAGCATATTCGGGAAGGG	0	18	6
ATP6V0A2	AACAAATTCTACGTTGGTGCAGG	1	73	25
ATP6V0A4	GGATGGCACAGCCGAGGAGTAGG	2	2	1
ATP6V0B	CAAAAATAGAGAGCCCCTGTAGG	2	35	12
ATP6V0B	CAGACCTCCAGAGTGAAGATGGG	1	10	4
ATP6V0C	CTCGGAGAGGGTCTACTTTGTGG	2	2	1
ATP6V0D1	GGGCCAGGACGCTAGAAGATAGG	0	3	1
ATP6V0D2	TAGCAGAATGTATTTCACAGAGG	0	42	14
ATP6V0E1	CTGAAGTATCATTGGCCTTGAGG	1	1	1
ATP6V0E2	GACACGTGTCCTCCTCAGGATGG	0	0	0
ATP6V0E2	GGGGGCCTCTATTGGGTTATAGG	2	2	1
ATP6V1A	TTCAAGGCTTCTAATCTTCAAGG	1	4	2
ATP6V1B1	CGGGGCTAGAGCGCAGTGTCAGG	0	9	3
ATP6V1B2	TAATGCTTTGCAGAGTCTCGAGG	0	15	5
ATP6V1C1	CAAGATTGATTGCAACTTGCTGG	2	14	5
ATP6V1C2	TGGTTATTGAGTTGCAGTCCCGG	0	66	22
ATP6V1D	TAATCTTCTGGCTGAAGAGAAGG	2	26	9
ATP6V1E1	AAATGCCAACAGGAAGTTTTTGG	2	8	3
ATP6V1E2	GTTGGTGTTAGCACCAAACAAGG	2	32	11
ATP6V1F	CTGCCGAAGACCTGCGCTAGGGG	0	0	0
ATP6V1G1	CGGTAGTTTTCATGGATTTCTGG	0	27	9
ATP6V1G2	AACTACCGGATTTCTGCCTAGGG	1	1	1
ATP6V1G3	TGTGATGTACATTTAGTTGGTGG	2	2	1
ATP6V1H	GCCAGAGGCAGGCTTAGCTTCGG	1	1	1
ATP7A	ACTCCTGGTGGGAGACTTCAGGG	2	26	9
ATP7B	GCTCCTGAATGGCAGGGATGAGG	2	17	6
ATP8A1	AGGCCCGACGAATGGTGATGGGG	1	-2	0
ATP8A2	ACACCACCAAAAAGAAATCCAGG	0	12	4
ATP8B1	GGTAAGGGATCAGCTGTCCCCGG	2	5	2
ATP8B2	ACAAGCCCCTCAAGGGCTGAAGG	0	0	0
ATP8B2	GTTTACAGTACAGGAAGAAGAGG	2	20	7
ATP8B3	AGGTGTCACTGTGACTCTTTTGG	0	9	3
ATP8B4	ACAGTTTCACTGTTTTATCCTGG	1	16	6
ATP9A	CTACTCAAAGCTCACATCATAGG	2	2	1
ATP9B	CTGCAAGCTGGCCTCCTAAGGGG	2	-1	0
ATPAF1	GAATTGGAGCAAAGCGGACTTGG	1	43	15
ATPAF2	CACAAGCTCCTGAAGGAGTGAGG	1	1	1
ATPIF1	AGCACAGAGTAGAGAACAACTGG	2	122	41
ATPIF1	CTTGCAAAGCTAAGGCGTGCTGG	2	5	2
ATR	TTACTATGCCAGATGTATCTTGG	1	22	8
ATRAID	TTCATGAAGTCTTGGCTTTTCGG	1	13	5
ATRIP	GAAGACCCCGAGGTGGAGTGTGG	1	7	3
ATRN	CACCTGGCCCATCAAAATTCAGG	2	20	7
ATRN	CTGGCCCCAGCATCAGATGCAGG	2	2	1
ATRNL1	AAACACCTTTCAACACGTCAAGG	1	16	6
ATRNL1	TGGTTATACAAGCAGCATACAGG	2	71	24
ATRX	AAAATCCAGGACCTTCCCAAGGG	0	15	5
ATXN1	GGTCTAATGTAGGCAAGTAGAGG	0	0	0
ATXN10	GGGTGTCTCTAGTAGATTTCAGG	1	25	9
ATXN1L	AGAGGTTCATTTTCCCGCATTGG	2	8	3
ATXN2	CACCACCAACAGCAGTTGTAAGG	1	1	1
ATXN2L	CAGGACAATCTTCAGTTCCCCGG	0	3	1
ATXN2L	CGGCTAAGTCAGGAGACAGTCGG	2	11	4
ATXN2L	GGGTTCTGGGTGGGGAGTGAGGG	0	0	0
ATXN2L	CTCATGGAGGTCTCAGGTCGCGG	2	2	1
ATXN3	TCTGACAGTTTCTAAAGACATGG	2	44	15
ATXN3	AGAGTTCACATCCATGTGAAAGG	2	-1	0
ATXN3	CGGTTTCATCATGTTTGGCCAGG	1	31	11
ATXN3L	TTCTAAAATGGTGTCGACAGCGG	2	53	18
ATXN7	AGCTGTCAGGGACGTGCCTTTGG	0	9	3
ATXN7	GGTTGGGAAAACAGACTCAAAGG	1	-2	0
ATXN7L1	CAAACAGAACGGGCAGGATAAGG	0	15	5
ATXN7L1	CCAAGCCATAGAGAAGCATCAGG	2	8	3
ATXN7L2	GGCAGGCACTTTCTCGTTAATGG	1	-2	0
ATXN7L3	TATGATGACATCAACTGACTTGG	1	-2	0
ATXN7L3B	CCCTCTGTTGAGATTGGAATTGG	2	29	10
AUH	AAAAGGCCCCCTCGCTATAAAGG	1	10	4
AUNIP	AGGCAGAAACATCTGCGGTGAGG	1	1	1
AUNIP	CTCTTTACCCAGGACTCTGAAGG	1	31	11
AUP1	TTTGAGCTCAGTCAGCCTCCTGG	1	7	3
AURKA	ATCAGCTAGCAAACAGTCTTAGG	2	2	1
AURKAIP1	GCCAGACTCATTTGCCCCGCAGG	1	7	3
AURKB	CCCTTCAATCTGTCGCCTGATGG	0	0	0
AURKC	GCTGCCTCCCTGTGCTCAGATGG	2	11	4
AUTS2	TCTCTCGTCAAATTGCTTAAAGG	1	10	4
AUTS2	TGCTCCTGTTCTCGGCTTATCGG	1	-2	0
AVEN	GGAAGAGCTGGAAGACTGGTTGG	2	20	7
AVIL	ATTTGGAGCTGTTTCCAGCCAGG	0	39	13
AVL9	CTTGCTCAAGGCTTCTCATCTGG	0	9	3
AVP	GGGCGAGCGCGGGGCTCAGTAGG	2	-1	0
AVPI1	CCCTGGATCAGTGTCTGATCTGG	1	7	3
AVPR1A	TGCAAGGCTCAAGTTGAAACAGG	0	6	2
AVPR1B	CGCTGAGACCATCATCTTTTAGG	2	2	1
AVPR2	GCCAAGGACACTTCATCGTGAGG	1	1	1
AVPR2	GGTGGGTGTAGCCGTGGCTAGGG	1	1	1
AWAT1	CATGCAGTACCTTCATTCACAGG	1	-2	0
AWAT2	GTCAAATTATCTCCAGCTCCTGG	1	13	5
AXDND1	TCCTCAAAATCTCCAAAGAAAGG	1	10	4
AXIN1	AGTGGAGAAGGTGGACTGATAGG	2	-1	0
AXIN2	AGGCCGGATTCTGGGCAAAGTGG	2	17	6
AXL	GCAGCCCCAGGGCAGGAGGATGG	1	10	4
AZGP1	TCCAACCCTTGCTTCCTAGCTGG	2	-1	0
AZI2	GAGTGCAGTGGCGCAATCATGGG	0	12	4
AZI2	CCTTCCACCACTGCATTACTTGG	2	38	13
AZI2	ACTTCTATTCTTATGCGAAGAGG	1	4	2
AZIN1	AATGCCTGTTTAAGCTTCAGCGG	1	-2	0
AZIN1	TTTTCCGCTGAAGCTTAAACAGG	1	-2	0
AZIN2	CCAGCGAGCATCATGTGAGTGGG	1	-2	0
AZIN2	GGACTCTAGAGACATGTAGCAGG	2	35	12
AZU1	GGGACCGGGGCCAGCCTAGGGGG	2	-1	0
B2M	ACAGCCCAAGATAGTTAAGTGGG	2	17	6
B3GALNT1	CTTTTTGGCAGGTCATGCTAAGG	0	24	8
B3GALNT2	GAAGGTGTGGAGGGAGTTGCAGG	1	43	15
B3GALNT2	CGATGTCAAGCAAGATAACAGGG	1	-2	0
B3GALT1	CAGAAGAAATGCACAGAATCTGG	0	39	13
B3GALT2	AACGCAGCAAAAGAAAAGGCAGG	1	31	11
B3GALT4	GCACTCTCAGCTCTGAAGCCAGG	2	8	3
B3GALT5	AAGATTGTCCGCCTGTCTGAGGG	0	0	0
B3GALT6	GCCGGGCCGCGGCGGCTCAGGGG	1	-2	0
B3GALTL	GCCAGGCAGGAGACACAGAAAGG	1	22	8
B3GAT1	TGAGGCTCAGATCTCCACCGAGG	2	8	3
B3GAT2	CCTGGACACAGTGAAAATTGAGG	2	8	3
B3GAT3	CACGGGCTGCCAACTGCACTCGG	0	54	18
B3GAT3	ACCCAGCAATTGAGGTGTGATGG	0	0	0
B3GNT2	CAGAGAAACACAAAGGCTTCAGG	0	135	45
B3GNT3	GATCTGTGTCTGATTGCCGCAGG	2	20	7
B3GNT4	CCCCATACCCCAGCGCTGAAGGG	2	-1	0
B3GNT5	TAGATAAACGCAGCCCTACAAGG	0	15	5
B3GNT6	CCAACTGGCCTCAGGAGACCCGG	1	4	2
B3GNT7	CCGGCTGGGGTCAGAGCACCTGG	1	4	2
B3GNT8	TCCCCAATGAGAGTCAGCACTGG	1	1	1
B3GNT9	TGGGGAGCTAGGAGTCCCATTGG	1	7	3
B3GNTL1	ACTTCCTTCACTTCAGCTGACGG	0	0	0
B4GALNT1	AATCCCCAGCGGGCCATCACTGG	1	-2	0
B4GALNT1	CCCAGGAAGAGACTTGTCTAAGG	1	1	1
B4GALNT2	TATGCCCTCACACCTTTATGCGG	2	-1	0
B4GALNT3	CCAGATGAAGACGCTGTAGCCGG	2	-1	0
B4GALNT4	TCTCGCACGGGGGCGTCTTGAGG	1	1	1
B4GALT1	CGTGTACCAAAACGCTAGCTCGG	0	0	0
B4GALT2	GTCCATTAGTGTCAGCCCCGAGG	0	3	1
B4GALT3	GGAGGAGTCAGTGTGAACCTCGG	1	7	3
B4GALT4	ATCACAGTGGATTTCTGGTTTGG	1	10	4
B4GALT5	CCTGACACCCGAGCTGGCTCAGG	2	17	6
B4GALT6	TCTTCGATTGGAGCTAACTCTGG	0	21	7
B4GALT7	TGGTGCACATTCAGCTGAGCTGG	1	-2	0
B4GAT1	AGGGAAGGGCTCAGCAGCGTCGG	1	4	2
B9D1	CAGCGTTCTCATCTGTAAAATGG	0	6	2
B9D1	TCTTTGACAGACAGCCCTGAAGG	0	33	11
B9D1	GGTGGCTCAGGGTGAAGGCCGGG	0	9	3
B9D2	GCTACGGCGTGGAGTGCTGAGGG	0	0	0
BAALC	TTCGACTTCTGTCCATCTGTTGG	1	40	14
BAAT	CTAGTCTTCTTAGAGTTGACTGG	2	5	2
BABAM1	TACAGGGATGGTTCAGACAGTGG	2	2	1
BACE1	GACATCTCCCTGCTGAAGTGAGG	1	1	1
BACE2	CCTCTCTGGTCAGACATCGCTGG	0	9	3
BACE2	TTCCGGGCCTTTCTCAACAGAGG	0	9	3
BACH1	GCGGAACAGTGTCGTCAGAGTGG	1	58	20
BACH2	TCACTAGGTATAATCTTTCCTGG	2	11	4
BAD	GGATGTGGAGCGAAGGTCACTGG	1	-2	0
BAG1	TTTTTCTGCTACACCTCACTCGG	2	-1	0
BAG2	AGCATTTTGTTGCAGAGTTTTGG	2	32	11
BAG3	GGCAGAGGCTACGGTGCTGCTGG	0	6	2
BAG4	TTGTAAGATTCAGGCCATACTGG	2	29	10
BAG5	CGACCTGAAATCTGATGAATGGG	2	11	4
BAG6	GAGCTAAGGATCATCAGCAAAGG	2	11	4
BAGE	ACTTACATCTTTCAGGAGCTTGG	1	58	20
BAGE2	TCACTCCAAAAAACTGGCATGGG	0	6	2
BAGE4	TTGCATTTCCAGCCATTGGTTGG	0	18	6
BAGE5	TGGCATGATGTTTCCAGCAGAGG	2	23	8
BAHCC1	TGCGGTGGGCGGCTCAGCATAGG	1	1	1
BAHD1	CATGGGCATGAGGAGGCTACTGG	1	-2	0
BAI1	CTCCAGACCGAGGTCTGAGCGGG	1	-2	0
BAI2	GTGGCACTCACACCTCTGTCTGG	1	7	3
BAI3	TTGCCTCTGGATGTGCAAGAGGG	1	25	9
BAIAP2	TAGTCAGGCGGCTCAGAATCTGG	2	2	1
BAIAP2	ACGCTGGTGTCCACAGTGTGAGG	1	1	1
BAIAP2	GGGAAGTTCATCTTCCAGCCAGG	1	7	3
BAIAP2	CTGCCCCCCTCCTCAGCTGATGG	0	0	0
BAIAP2L1	GCTGTCCTCTCATCGAATGATGG	2	5	2
BAIAP2L2	GACCTCGGACCCCGCCTCAGCGG	1	-2	0
BAIAP3	CTGGCAGCTGATGGACTCAGGGG	1	-2	0
BAK1	AGAATCTTCGTACCACAAACTGG	1	25	9
BAMBI	GGAAGCTGGAATTCGTATGACGG	0	0	0
BANF1	TCCCAGAGAGCATCACAAGAAGG	2	2	1
BANF2	GCAATGAGGTTTGTGTCTACAGG	1	-2	0
BANK1	CCCCAAGTTGAAAAGGAATTTGG	1	28	10
BANP	TGGGCACCGCTCACTGAATCTGG	1	4	2
BAP1	TCAGGGCCAGCAGTCCTCACTGG	1	-2	0
BARD1	GTCAAGAGGAAGCAACTCAAAGG	2	20	7
BARHL1	AGCCGACGGGCGCCTCACCGAGG	0	0	0
BARHL2	CTTCGCTGCAATGTTTTCACCGG	1	-2	0
BARX1	ACAGGAGCCGCGAGGACTGAGGG	0	0	0
BARX2	TTACTTTAGCTTAATGGTGGGGG	0	9	3
BASP1	GTAACCGTGAAAGAGTGACAAGG	1	-2	0
BATF	CCGCATCGGAAGCTCAGGGCTGG	1	1	1
BATF2	GCTCAAGTCCACTTCTAACCTGG	1	-2	0
BATF2	GGCCAGCTGGTCAGCCACGCAGG	1	4	2
BATF3	AGGAGTGTCCCCGGCTTCATCGG	1	-2	0
BAX	TGGAGGAAAAACACAGTCCAAGG	2	17	6
BAX	GGGGATTGATCAGACACGTAAGG	2	5	2
BAX	CTCACCATCTGGAAGAAGATGGG	1	7	3
BAZ1A	ATTCGTGACTTTTTCGCAGCCGG	0	18	6
BAZ1B	CGAAGACAGAAGAAGTAGAGAGG	1	-2	0
BAZ2A	GGAAAACAGGCCAATCTGTGAGG	1	1	1
BAZ2B	GCAGAGCTGGCCACAATATGAGG	0	48	16
BBC3	GGCGGGTGCAGGCACCTAATTGG	2	-1	0
BBC3	TGGGAGTCCAGTATGCTACATGG	2	-1	0
BBIP1	CGGGAAGTTCTTCCAAAGCAAGG	0	45	15
BBIP1	AGTGCTCAGTTATCATTCAGTGG	1	-2	0
BBOX1	TTAAGGCAGAGGGTGGAGAATGG	1	10	4
BBS1	ACAGCAGCTCAGGTCTCAGGCGG	2	-1	0
BBS10	TCTTGATTGTGAACTTTCTGAGG	0	33	11
BBS12	ACACACACAGATAAATTCACAGG	2	29	10
BBS2	AGTGGGGACAGCTTCTTCCTAGG	2	2	1
BBS4	GTTGGACTTGATTCCACCGCAGG	0	45	15
BBS5	ATTCACCCTACAGGGACTTTGGG	2	17	6
BBS7	ACCCCTTCTATTGGAAATTCTGG	2	50	17
BBS7	TTGAAAGACTCTATGGTTAGTGG	0	0	0
BBS9	TTCACCCCTCCAAGGAGTCTCGG	2	8	3
BBX	ACAATGAAAGGGCGCTTCACTGG	1	-2	0
BBX	TTGGACTCACTAGCATCCCTCGG	2	5	2
BCAM	CCGCCAGCGGCGGGAGAAGGGGG	2	11	4
BCAM	AGGGGTGGCAGCGGGGGCTTCGG	1	16	6
BCAN	CCCCATGCCAGGTCCCTAGGGGG	2	-1	0
BCAN	TTTCTTCCCCCTGCAGCTCTGGG	2	11	4
BCAP29	GAAAGAACACTCTGAACTTCAGG	2	38	13
BCAP29	TCAGAAAAATGCACTATGACCGG	0	147	49
BCAP31	TGGACAAGAAGGAAGAGTAAGGG	0	0	0
BCAR1	CTGGGGTCACCACCCTCAGGCGG	2	-1	0
BCAR3	GGAACCTCCTCCTGTAAAGCAGG	2	14	5
BCAS1	ACCGTGCTGATTTGTTTACTTGG	2	-1	0
BCAS2	TGTCTTTTCAGAAGTCTTGCCGG	1	7	3
BCAS3	AGCAGGTTGCTGGTACCTACGGG	1	-2	0
BCAS4	GAAGACCACAAAGCTCACAAAGG	0	0	0
BCAS4	GCTGCCCACACTGTATAGGACGG	1	-2	0
BCAT1	GACAATTGTGCTATCCTGAATGG	2	-1	0
BCAT2	CACAGCCTGCAGCTTCACACCGG	0	0	0
BCCIP	CAGGGAACCTTCATGACTGTTGG	1	19	7
BCCIP	CCAGTTCCGATACAGCACAATGG	1	31	11
BCCIP	CGACAAGATGAACGAAATCATGG	2	32	11
BCDIN3D	AGTTTCCAGAAGCAGTGAGATGG	1	-2	0
BCHE	AGCAAGAAAGAAAGTTGTGTGGG	1	10	4
BCKDHA	CACTTATCGAAGTGATCCAGTGG	0	15	5
BCKDHB	CATTCTACATCCCAGACAAATGG	0	42	14
BCKDK	AAAGGCTGTGGGGTCAGATCCGG	1	1	1
BCKDK	GGCAGGGTCTCACCCGTGCATGG	2	5	2
BCL10	TGAAACAGTACGTGATCTTAAGG	2	23	8
BCL11A	GATGTGTGGCAGTTTTCGGATGG	2	38	13
BCL11A	TTTTAGCGTGTACAGTACCCTGG	2	65	22
BCL11B	CCCGCGCGCTTAGCTCCTCTCGG	2	5	2
BCL2	GCACTTGGTGATGTGAGTCTGGG	1	7	3
BCL2	AGGCATGTTGACTTCACTTGTGG	1	1	1
BCL2A1	AGTCAGTGGCCCACAAGAAGAGG	0	18	6
BCL2A1	CTGGTCAACAGTATTGCTTCAGG	1	10	4
BCL2L1	GCTGGTGCCCGGAGATTGGACGG	2	8	3
BCL2L1	TGCTGGGCTCACTCTTCAGTCGG	0	9	3
BCL2L10	CAACAGCCTTCATTTATCTCTGG	0	18	6
BCL2L11	CAACCACTATCTCAGTGCAATGG	2	17	6
BCL2L11	AACCACTATCTCAGTGCAATGGG	1	16	6
BCL2L11	CAGAGGGAAATGTGCTCATGTGG	2	-1	0
BCL2L11	AAGTTCAGTGGCCACTCAAGTGG	0	21	7
BCL2L11	TGCTACAGTGGTTCTTAATCAGG	0	0	0
BCL2L11	GGTATCATGAGAAATCCTTGTGG	1	10	4
BCL2L11	GGTGTGGAGAATGCATTGACAGG	2	-1	0
BCL2L11	AGTTTAACGCTTACTATGCAAGG	0	18	6
BCL2L12	TGAGAAAGAGCTCAGTCCAATGG	0	3	1
BCL2L12	CTTCTGCCTCCTCCTCCAGCAGG	0	21	7
BCL2L13	GGCTCTGAGAAAGAAATAGGAGG	2	-1	0
BCL2L14	GATCCAGCAGCACGGTGGATGGG	2	41	14
BCL2L14	TCATTCTTTAGCTCAAATGCAGG	2	2	1
BCL2L15	CATCCAGGGCCAGGGAGGTTGGG	2	20	7
BCL2L2	GGGGGCCCTGGTAACTGTAGGGG	2	23	8
BCL2L2-PABPN1	GCCGGGCTAGAGCGACATCATGG	0	18	6
BCL3	CAGCTCCAGGAGGCAGCTGAGGG	0	0	0
BCL6	TCAACACTCCATGCTTCAGCAGG	2	-1	0
BCL6B	AAGTGCACTACCACATTCTCGGG	0	12	4
BCL7A	AAGCATCGTCTACATCTCTTCGG	2	5	2
BCL7B	TAGCTTTCTGACGCCGTCTGCGG	0	15	5
BCL7C	CAGGCAGGCCGGCTTCTCAGGGG	1	-2	0
BCL7C	CAGGGTAAGGGGAGGTGAGTGGG	1	-2	0
BCL9	AGCCAAGGACCTGGCAACCCAGG	1	19	7
BCL9L	CCCTGGCAGCGACTTCTAGAAGG	2	-1	0
BCLAF1	GGACAGACGCAAGGAAGAAAAGG	2	8	3
BCO1	ACGGGGCTCCTCTGACCTGATGG	0	0	0
BCO2	TACCTTCATACCCATCTGATGGG	2	-1	0
BCOR	ATCTGGCCTCAGACAACTACTGG	0	6	2
BCORL1	CAGTCTTGCAACAGTTGACCGGG	1	-2	0
BCR	TGTTCTCCACCGAAGTCTAAAGG	0	0	0
BCS1L	GAGTCTCTGAGGAGGTGATCAGG	1	-2	0
BDH1	GCCACAGCGAGACTCTTCAGCGG	1	-2	0
BDH2	GGTAACCCTGTCATCATTGATGG	1	19	7
BDKRB1	TTTAATTCCGCCAGAAAAGTTGG	1	13	5
BDKRB2	ACAAACTGCAGGACTGGGCAGGG	0	15	5
BDNF	CCATTAAAAGGGGAAGATAGTGG	0	0	0
BDP1	ACTGTGGTTGCCTCCCCTTGAGG	0	66	22
BEAN1	CATGGCACTGGGGGCCCTAGAGG	1	-2	0
BEAN1	GCCCAGAGAGGATTGTGTGAGGG	0	0	0
BECN1	TCTTAAGTGGGGTCTTGCTTGGG	2	29	10
BECN1P1	GTCTCATCTGGGTTGCCTCAAGG	0	15	5
BEGAIN	CGCAGGCGCTCAGTTGAGCAAGG	2	5	2
BEND2	CACTGACCCAAGCACCTGAACGG	2	-1	0
BEND2	ACTCTATGTGTAACAAACCTCGG	1	22	8
BEND3	CAAAGAAAGTGGAGAAGTGAAGG	0	0	0
BEND4	ACTCATGCGGCCTTGGGAAAAGG	0	18	6
BEND4	AGGATGGATCTGGGGATTAGTGG	0	0	0
BEND5	ACAGATGTACTTGTTGACTTTGG	2	86	29
BEND6	ACTTCATTCTGATTCATAGCTGG	0	156	52
BEND7	GACAGTGATGAAAGACTGGACGG	1	31	11
BEND7	GAGAGAGGCAAGAGATGTGAAGG	1	19	7
BEST1	GGACCAGGTGAAGGAAGATGAGG	1	1	1
BEST1	CTTATTGGGCCTTGGAAAACAGG	0	21	7
BEST2	TGGCGAGGAGGAGGAGAATCTGG	2	8	3
BEST3	AGAACTTGGTGGCACTCATTTGG	2	-1	0
BEST3	AGAGTGATCCTGGTGGTTAAAGG	0	0	0
BEST3	CTCTGCATCTCAAAACTTGAAGG	0	21	7
BEST4	AGGCGAGACCTCAGGGCTCCAGG	1	4	2
BET1	TATAGCACAGCAGCTTTGTTTGG	1	73	25
BET1L	ACCTCCGTTTCTGGGGAATGTGG	1	7	3
BEX2	CCATCAGGATTCAGGGCATAAGG	1	4	2
BEX4	TCATAATGGTTGTCAGGTTCAGG	0	33	11
BEX5	ACCTCAAGATTCAAGGCATAAGG	1	4	2
BFAR	GGAAACCCAGGTGTTGTGACTGG	2	-1	0
BFSP1	AAGTCAGACAAGAAGAAATCAGG	1	19	7
BFSP2	CTGCTGGACAGGGAGGAGAGCGG	1	7	3
BGLAP	AGCAGAGCGACACCCTAGACCGG	0	0	0
BGN	TTGGCAACTACAAAAAGTAGAGG	0	0	0
BHLHA15	CTGGGCGCTAGGTGCCCTCTCGG	1	7	3
BHLHA9	GGAGCGCGGATGGCCCATCCCGG	2	17	6
BHLHB9	TACACTCATGGCCATTTTCAGGG	2	32	11
BHLHE22	TCTCCGTGCACTGTTTGCAGAGG	1	22	8
BHLHE23	GTGACAGTGTTTGCAAAGCGCGG	2	26	9
BHLHE40	CCCCTAGAGAGTTTAGTCTTTGG	2	2	1
BHLHE41	ATTCAGGGAGCTTCCTTTCCTGG	0	12	4
BHMT	TTTCAGCTGCTGCTCAGTTGTGG	2	50	17
BHMT2	CTGTCAAAGCCAGACTTCTAAGG	1	1	1
BICC1	CAAGAGGGTGCTGCTACCAGCGG	1	1	1
BICD1	CACAGTGCTCACAACTAGCCGGG	1	-2	0
BICD1	CCACAGGAGATGAAGACTAGGGG	1	-2	0
BICD2	ACAGCATTTACTGTGATTAGGGG	0	0	0
BICD2	GGTGTGGCTGGCTTGGTCTTCGG	0	24	8
BID	TCTGGCTAAGCTCCTCACGTAGG	2	29	10
BIK	CTGCACCTGCTGCTCAAGTGAGG	1	1	1
BIN1	TGCCTGGGCCCCGCCGTCATGGG	1	-2	0
BIN2	GTAGTTTCTCTTCAGAGTTGTGG	0	3	1
BIN3	AGTGACGGGGATTCAGTCATCGG	2	2	1
BIRC2	ATTTGCAGGGGTATAATCAAGGG	1	28	10
BIRC3	CATACTACTAGATGACCACAAGG	0	96	32
BIRC5	CAGCTGGCTGCCATGGATTGAGG	1	1	1
BIRC5	GGGCCCCTTAGCAATGTCTTAGG	2	2	1
BIRC6	ACATCAATGCAGCTCATAACTGG	1	1	1
BIRC7	CGTGCGCACCTTCCTGTCCTAGG	2	2	1
BIRC8	ATCAATAACCGCGCTGCACATGG	2	41	14
BIVM	AGGGTTACAGTGATTACGATGGG	0	12	4
BIVM-ERCC5	GACGTGCGAGGGGAAGAAAAAGG	0	12	4
BLCAP	CCGGCGTTGTGGGCACCTAACGG	0	0	0
BLID	TCCTAACTCACTCCTTTTACAGG	1	-2	0
BLK	GTACGAGCTGCAGCCCTAGCCGG	2	-1	0
BLM	AACGGTCTATTTATAGGCTTCGG	0	42	14
BLMH	ATGGGACCCCATGGGAGCTTTGG	2	11	4
BLNK	TTTAACTGCATACTTCAGTCTGG	2	23	8
BLOC1S1	GGAGGGAACAGGGGCTAGGAAGG	0	0	0
BLOC1S2	CTTCTCCAGCTTCTTGTACTTGG	2	20	7
BLOC1S3	TAGAATCATGGCTAGGCCCGCGG	0	3	1
BLOC1S4	GTGAAAGGCCTCAGCTCTGACGG	0	0	0
BLOC1S5	ACAATATGCTGAGATGGAGAAGG	2	29	10
BLOC1S5	GTTTCTCACTAGCTACTAAGTGG	2	-1	0
BLOC1S6	TAACTGCCAGACCAGCCAAAAGG	0	9	3
BLVRA	TTGCTGTTCAAGGAAGTAAGAGG	2	-1	0
BLVRB	AGATGGGGACAGAGTGCTACTGG	1	-2	0
BLZF1	AAAGGGCAATCAGTTCTCCCCGG	1	16	6
BMF	ACGGGGCAGGCCCTAGGTGAGGG	0	0	0
BMF	AGTCCTTTTTCATACCTAGTGGG	2	-1	0
BMP1	GCAGTGGTCACTTCCTGCTGTGG	1	7	3
BMP1	GGAGGCCTGGCAGGCCTCACTGG	1	-2	0
BMP10	CTTCTATCTACAGCCACATTCGG	2	11	4
BMP15	TCCTTATGATTGAGGCAAATGGG	0	60	20
BMP2	ACATGGTTGTGGAGGGTTGTGGG	0	12	4
BMP2K	GGAAATGGAGCAGCACCAAATGG	0	27	9
BMP2K	ATCAAGTAAGGGACACTTGAAGG	2	23	8
BMP3	TCTTGCGCTTGCAGATAACCTGG	1	-2	0
BMP4	CAAGGACTGCCTGATCTCAGCGG	1	-2	0
BMP5	AATATGGTAGTACGCTCATGTGG	1	13	5
BMP6	AGCATCTGGTTTCGAGTTAGTGG	1	-2	0
BMP7	TGAATTCTCGGAGGAGCTAGTGG	1	-2	0
BMP8A	GGCTGGGCGGGCTGACTCAGTGG	1	-2	0
BMP8B	GGCCGGGCGGGTGGACTCAGTGG	1	-2	0
BMPER	ATCGAAACAAAGGTCACCGCTGG	1	1	1
BMPR1A	ATCTTGGGATTCAACCATCTTGG	2	26	9
BMPR1B	CCAGGACATTAAACTCTGATAGG	2	-1	0
BMPR2	ACCATGGTGTCTAAAGATATAGG	1	19	7
BMS1	GTCCAAAGGCTCACTGCAATTGG	1	4	2
BMX	TGCTTGTCTTTTTCCCGAAGTGG	0	18	6
BNC1	TTGGTTTGCCATCTTGTTACTGG	1	-2	0
BNC2	AGACTAATCTACTGAAGTGAAGG	2	11	4
BNIP1	CCTTTGGGATCTCACAAAAATGG	0	3	1
BNIP2	TGGTATGCCAACGTATTCCATGG	2	80	27
BNIP3	GACTCCAGTTCTTCATCAAAAGG	2	-1	0
BNIP3L	GGCTTTTCCTTTCCCTCAGTAGG	2	-1	0
BNIPL	GACCGGGATCTCCATGGCTCAGG	1	13	5
BOC	AACACCACCTCTCACAATTTAGG	2	2	1
BOC	GTAACAAGAGGCAGCATGAATGG	2	20	7
BOD1	GGACCCTCCAGCTCCATCTCAGG	2	14	5
BOD1	ATTAGCTTTCAAAAGGTGTCTGG	1	13	5
BOD1L1	TATCGCTTCGCTTTTTTCACAGG	0	15	5
BOD1L2	TCTTAGGAAGTGTCCTGAGACGG	0	12	4
BOK	AGGTGGGCAGCTCATCTCTCTGG	0	3	1
BOLA1	CTCCCTCTCTTGGGGTTCAGGGG	1	-2	0
BOLA2	CACGTGAGCGACAGAAATGAGGG	0	0	0
BOLA3	GCCAGGGCGTGGTCAGCGTTTGG	2	2	1
BOLA3	ATGTCAGTGAAGTTCATCCAAGG	0	27	9
BOLL	CACAACGGGCAGCTTCTAGCTGG	2	-1	0
BOLL	ATTGGCTCAGGCTGCATCACAGG	0	42	14
BOP1	GGCAGAACAGCTAGGTGAAGAGG	1	4	2
BORA	TATGGACTGCTGCATTGAAAAGG	0	15	5
BPGM	CTACTTTCTTAATGGCTGCTTGG	1	49	17
BPHL	GGAGTGTGCATTCTCATTGTAGG	1	1	1
BPI	CAACGTCTGCACCGAACAGCAGG	1	25	9
BPIFA1	CGGACTACAGTTTGTCATCAAGG	2	8	3
BPIFA2	CTGCAAACCCTCATCTGAAGAGG	1	-2	0
BPIFA3	TCTGATCAGCAGAAGTCAGCTGG	2	-1	0
BPIFB1	GCTGCCATCCAAGTCTTCACTGG	1	-2	0
BPIFB2	GCTCTGGTAGAAGAGTCCACTGG	2	17	6
BPIFB3	GTCTCAGCCTCAGGATGCCACGG	2	5	2
BPIFB4	CTCATGCGCTCAGCACCAAAAGG	1	13	5
BPIFB6	CTGATGCTGGACTTGAAGCTGGG	1	7	3
BPIFC	AATTGCAAACCGGCAATCAAGGG	1	-2	0
BPNT1	GTAGTCATAATTCCTCAGTGTGG	2	62	21
BPTF	TGAAAGGCTTCAAAGCTAGCAGG	0	39	13
BPY2B	GCACAATTACTTCTGTGATCTGG	2	8	3
BRAF	CTCTCACTCATTTGTTTCAGTGG	1	-2	0
BRAP	AGGAAGGGCCGCAGCAAGAGGGG	1	10	4
BRAT1	TGGTTCTGCTCAGTAGCAGTCGG	2	5	2
BRCA1	GATGCCTGGACAGAGGACAATGG	0	30	10
BRCA1	TGGCTGGCTGCAGTCAGTAGTGG	1	1	1
BRCA2	TTTCTCACATTCTTCCGTACTGG	2	53	18
BRCC3	GCAAAACCAACAGCATTTGCAGG	2	56	19
BRD1	ACCTCAGTGACATTGACTGACGG	0	0	0
BRD2	TGATTCAGACTCAGGCTAAGGGG	2	-1	0
BRD3	AGCAGTGACTCAGAATGAACTGG	1	-2	0
BRD4	TCCGTGTCCAATGATTAGGCAGG	0	0	0
BRD4	ACTCTGGAAATTCATGTCAATGG	2	50	17
BRD7	TGTGGACCTGGTGGAAGTTGAGG	1	1	1
BRD8	TATCTGCTTCAATGGCACAGCGG	1	31	11
BRD8	GGAAAACCTGTTTTCTAACCTGG	1	-2	0
BRD9	GGTGGTCTAGAGTTAGGTCTTGG	2	2	1
BRDT	ACTTTGAAGGGTCATATCAATGG	2	50	17
BRE	GCCTGGATGTCAGGCAGAGCTGG	2	5	2
BRE	CCTCCTTGGAGGGCCTCAGAGGG	1	22	8
BRE	GGCTGGCCACCTCTCAAGACTGG	1	1	1
BRE	ATTTGCCAATGGAAAGCTCTAGG	2	2	1
BRF1	AGTTTTGGTCTGTAGGATGAGGG	0	0	0
BRF1	CTATGGCTGTGATGGCGATGAGG	2	17	6
BRF2	GTGTCCCTAACCCTCCCTGATGG	0	0	0
BRI3	AATCAGGTACAGACTCTCAAAGG	0	12	4
BRI3	TGGAGCCACCTTCGCTTAAAGGG	2	-1	0
BRI3BP	ACCGCTCCAAGGACAAGTGAAGG	0	0	0
BRICD5	GCCAGGTCGGGGGCTCAGTCTGG	0	0	0
BRINP1	ACAGCCAAACTCTGCTAACCCGG	1	-2	0
BRINP2	CGGCAAACTCTGTAGCTAATGGG	2	-1	0
BRINP3	TGCCAAATTGCCAAACACAATGG	2	32	11
BRIP1	TGGATAAATGAACTGGAACTGGG	1	82	28
BRIX1	TGAAACAGAGGATGGACAGTGGG	0	15	5
BRK1	AATAGAGTACATTGAAGCTCGGG	2	29	10
BRMS1	GCCTGGTCAGGTCAGCTCCACGG	0	3	1
BRMS1	CCTCAGAAGAGAAAATCGGATGG	1	10	4
BRMS1L	TACATTTCACAGCTACAGAAAGG	1	28	10
BROX	TCAAACCTCAAAAGGACACTGGG	0	18	6
BROX	ACAGGTTTCACTTCTTCTTCTGG	1	7	3
BRPF1	GCAGTATCAATCACTATCGCTGG	2	8	3
BRPF3	AGGCCCAGCCCTGCCCTTACAGG	1	-2	0
BRS3	GTGTAGTGTGAAGCAGGCAGAGG	2	14	5
BRSK1	GCCCCGTGGGGTCAGGGCAGAGG	0	3	1
BRSK2	TCAGAGGCTACTCTCGTAGCTGG	2	14	5
BRSK2	AGGTGACATGTTAACTTTTCGGG	1	4	2
BRSK2	AGTGTGTCTAAGGCTGCTCGCGG	1	7	3
BRWD1	TCTTTGCTACGTACAGCAAAAGG	1	16	6
BRWD1	GGCTTTCCCTCAAGGTCATAAGG	2	-1	0
BRWD1	TTTTAAGGGGGTTCAGATCCTGG	0	21	7
BRWD3	GCCAGGGTTAGCCATCTCATGGG	1	16	6
BSCL2	AGCTCCTCTTCTCCGCTCAGGGG	1	-2	0
BSCL2	TTTTCTTCAGGAACTAGAGCAGG	2	8	3
BSDC1	AGTGGGAGGACTGGGAGTGAGGG	0	0	0
BSDC1	CTGCTCCTGTCTGAGGTGACAGG	2	-1	0
BSG	TGCCTCAGGAAGAGTTCCTCTGG	1	10	4
BSN	TGGGCATGGTCACCAGAATGAGG	2	5	2
BSND	GAGCACAAACATCTCAGCCTTGG	1	1	1
BSPH1	TCGGTCCTTGTTAAAATTCTTGG	2	35	12
BSPRY	TTCCTGTGGCCAGAGGTCAGCGG	1	-2	0
BST1	TTCCAGGACTCAACTGTAACTGG	2	-1	0
BST2	CTCACTGCAGCAGAGCGCTGAGG	1	13	5
BSX	ACGAGGGGGAGCTGGGCTCAGGG	0	18	6
BTAF1	TGAAAACCTGAGTGATCTTTGGG	2	62	21
BTBD1	AATGGCACTTCAATAGAAGATGG	1	34	12
BTBD1	ACATTGGGCAGGATCTCTATGGG	1	-2	0
BTBD10	GAAGATCAGCATCACAGCATTGG	0	3	1
BTBD11	GCACTAGGCGTTTCATACCACGG	2	2	1
BTBD16	TCTGGAAACTGTCAAGATGCTGG	0	3	1
BTBD17	TCCCAGACCCCGAGGCTACTTGG	2	-1	0
BTBD18	TTCCTCAGAGTCAGAAACAGAGG	2	20	7
BTBD19	CCCGGCGTTGGATCATTTGAAGG	2	2	1
BTBD2	CGAGGTCATCTTCTACACCTAGG	2	2	1
BTBD3	ACCAATGGCACTGGGGTACAGGG	1	37	13
BTBD6	CAGGCATAGAAAATGAGCTCAGG	0	15	5
BTBD7	GACTTGGAGGTTGCTCTCAGAGG	1	-2	0
BTBD7	GTTTGAAAGCTCTGCTGCACAGG	2	38	13
BTBD8	AGACAACTTTTCTGAATCTCAGG	0	51	17
BTBD9	AGGCCCGCTGCCTCCTTTATTGG	1	-2	0
BTC	AGAAGAAGAAATGGAAACTCTGG	2	56	19
BTD	GCGCTTGTATGAGAGGGACTAGG	2	2	1
BTD	AGTTAACATGTCACAGCTTCTGG	0	12	4
BTF3	AATTCAGTTTGCCTCATTCTTGG	2	11	4
BTF3L4	AAAACCAGAAGACATTGATGAGG	0	30	10
BTG1	TGTAAGGAGGAACTTCTCTTGGG	1	52	18
BTG2	CGGGGGCGGAAGGGCCTAGCTGG	2	-1	0
BTG3	TAGTGAGGTGCTAACATGTGAGG	0	15	5
BTG4	CAGGCCTGCTATGCACCGGCTGG	2	17	6
BTK	ATACCATCATGTACAGTTGCTGG	0	81	27
BTLA	GACTTAACTCCTCACACATATGG	2	11	4
BTN1A1	CCCAGCCAAGGGGCACCTTAAGG	1	1	1
BTN2A1	TCTCTCAGTTTGAGAAGAATTGG	1	10	4
BTN2A1	AGAAGAACATTCTTACATGCTGG	1	13	5
BTN2A2	GAGAAGTCTCAGAAAGCTGAAGG	0	6	2
BTN2A2	GGAATTGATTCTATAGGCTCTGG	1	4	2
BTN2A2	ATGTCAACCTGACTGGATTAAGG	0	12	4
BTN3A1	AGAGGGTGGAGAAAGCTGAAGGG	2	-1	0
BTN3A1	CTCTCTTCTTCTTTTCACGCTGG	0	0	0
BTN3A1	GTGAGGAAATGCTTCAGATGAGG	0	21	7
BTN3A2	AGAGCATCAGGCTGACTTATTGG	2	8	3
BTN3A3	CAATCAGAACCATAAGCTACAGG	2	26	9
BTNL10	GTGAGGACAGAACTGAATAGAGG	2	23	8
BTNL2	CTCTTTTCAGCTCCTCTTCCTGG	2	8	3
BTNL3	GTCTTCTCTGTCTCATCCCCAGG	2	2	1
BTNL8	CCTCCCCAGGGGTGAAATGTAGG	2	2	1
BTNL8	AGATCAGAAACGCAGAGCTTCGG	2	11	4
BTNL9	CCCGCCCTGGACTGGTGGTGAGG	1	1	1
BTRC	ATGTAGGTGTATGTTCGAGAAGG	0	24	8
BUB1	AGATTAGGGCCCTACGTAATAGG	0	45	15
BUB1B	CACTGAAAGAGCAAAGCCCCAGG	0	15	5
BUB3	ACTTTCACAGGATGATTAGGTGG	2	-1	0
BUB3	TTGTTTCTGCATCTGTCACTTGG	1	37	13
BUD13	TGCCTACAAATGGAGTGTTGAGG	2	11	4
BUD31	TGTGGCTGTCGTGGCTGCTCTGG	1	7	3
BVES	TCTCTGATCAAGGCAGCTGATGG	1	7	3
BYSL	GTTCCCATCACCGTGGAGTGAGG	1	1	1
BZRAP1	GAGAAGAGTCCAGTGCTAGATGG	2	-1	0
BZW1	TCTGAATCTGAAGCTGAAGAAGG	1	10	4
BZW2	ATTTTCCTCACCTTCCGATTCGG	2	17	6
C10orf10	TGGGGAGGGGTCAGAGTTCATGG	1	4	2
C10orf105	TGTTTAACCCTCGCGTTGTGAGG	2	11	4
C10orf107	AAAACTGCAAATACAGGAAGAGG	2	41	14
C10orf11	ACAGAAGTTGGCTTCAGAGCTGG	1	1	1
C10orf111	TTTCTCAATCTCCTCACTGTTGG	1	28	10
C10orf113	TGAACTTTTCTTTTATGCCCTGG	1	52	18
C10orf113	GGGAGGCCTCAGGCCCTTCTCGG	0	6	2
C10orf12	GCGGCTGGATGCAAAGTGATTGG	2	-1	0
[truncated: 19,938 more rows]
