# Supplementary material for: CRISPaint allows modular base-specific gene tagging using a ligase-4-dependent mechanism
Source: Nat Commun. 2016 Jul 28;7:12338. doi: 10.1038/ncomms12338 (PMC4974478; doi:10.1038/ncomms12338)
Supplement: Supplementary Data 3 — Mouse in-silico library of CRISPR target sites designed for CRISPaint gene tagging. For each targetable mouse gene, the table provides the official gene symbol, the optimal target site, the frame selector that should yield the highest number of tagging-positive cells, the number of bases of the original open reading frame (ORF) that would be lost during CRISPaint gene tagging, as well as the number of amino acids of the wild type protein sequence that would be lost during CRISPaint gene tagging. [file ncomms12338-s4.xlsx]

## Sheet: Tabelle1
gene	target site	frame selector	cut rel. to stop codon	aa lost
LOC100040786	GGTCCACCTCGCAGGCACACTGG	2	389	130
Mageb2	ATGTTAGAGGACTTTTGGGATGG	0	18	6
Apbb2	TGCTAGGGAGTCTCTGTGACCGG	0	12	4
Vmn2r94	AGGGAAGGTCATGGTAGCCATGG	2	158	53
Gucy2d	CTGACTTGCTATCAGGGACCTGG	0	3	1
OTTMUSG00000016609	TATGTGTTCGCTTATGGATTCGG	1	43	15
Arfgap3	TGGGGTCATGACGTCCATTCAGG	2	20	7
Slc2a10	AAGCAGACGGATGCCTCAGGAGG	2	-1	0
Cetn4	AGGCACCAAGCAGCTAATAAAGG	1	1	1
Slfn8	TCAACGGAGGCATGCTGAATGGG	1	-2	0
Slfn8	GAATCTGCCAGGCAGTGACCCGG	1	-2	0
Olfr611	AAAAGCAACAAAGAAAGCTCAGG	2	20	7
Maml2	ATCCTGGGAAGCAATTCCTAAGG	1	1	1
Rpl34	AATCGTTGTGAAAGTCTTGAAGG	2	32	11
9830001H06Rik	TTGGTTGCTCAGGGACTCACTGG	1	-2	0
Spg11	AACCTGCGAGCATATCTTTAAGG	1	16	6
Defa17	ATGAATGGGACCTGCAGAAAGGG	1	34	12
Gm13154	ATTCATCAGGGAATTCATACAGG	1	106	36
E430018J23Rik	AGTGTGGGGGATGGTCTTAAAGG	0	0	0
4930444G20Rik	GTTACAGTAATTGACTGTGCAGG	1	13	5
Gm15292	ATTAATGGGACCTGCAGAAAGGG	1	34	12
Gm6408	TTTTGTCATCCCTCTGCCTGAGG	2	14	5
Cd72	GGGATCAATCTGAACTGAAACGG	1	-2	0
Ttc12	CCCAACTGCGAGAGCTTCACGGG	0	48	16
Magoh	TGTTTAGTCTTCAGTCTGATTGG	1	31	11
Hbb-y	CAGCTAGAGAGAGGGCTCAGTGG	1	-2	0
Trim14	GCATCCCTAGGTTGCCCTAAGGG	0	0	0
Prss27	CTGCTGCTCAGGATCGTCTAGGG	1	1	1
Slx4	GCCCTCAGGCCGAAAGAAAAAGG	2	14	5
Tuba1c	AGTGCTGAAGGAGACGATGAGGG	1	16	6
Apol7e	GGGGAAATGGTCACTGAATCAGG	1	4	2
Sp4	TCCCAATGTTTCAACAAACATGG	2	14	5
Sp4	TCCCAATGTTTCAACAAACATGG	2	14	5
Col6a5	TGTTTGCTGTTCACTGGAGCTGG	0	36	12
Iqub	TCTAATGAGGTTGAATCCTACGG	1	13	5
Zfp600	GTGACAAACACAGTCTGAGAAGG	0	69	23
Gm5891	CTTCTATGTGATGACTGTCATGG	2	11	4
H2-Q7	ACCCTGAGATGGGGGAGATGGGG	1	40	14
Gm13247	CGATGAAAACTAAGATGGGATGG	0	327	109
Gm13247	CGATGAAAACTAAGATGGGATGG	0	327	109
Dcdc2b	CACACGCACAGAGGAGCCTGTGG	2	26	9
Rgs22	ATTCTTCTTCAGAGACAGAGCGG	2	41	14
Zfp600	GTGACAAACACAGTCTGAGAAGG	0	69	23
H2-Q7	TGGTGGCTTTTGTGATGAATAGG	0	9	3
Pqbp1	AGCCTCCCGAACCAAACAGCAGG	2	8	3
Rnf150	GAGGAGGTGAAATCTTGAGATGG	1	-2	0
Il1rapl1	CCAGTATATCCAGTGTGATCTGG	0	6	2
Ywhaq	CAGAGGGGGCCGAAAACTAAAGG	0	0	0
Apod	TGCCCGGACTTCCTGTAAAGGGG	1	-2	0
Mcat	TCTAAGCCCAAGGCCCTCAGGGG	1	-2	0
Upb1	ACTAGCCCCTAGCTCGGGTTAGG	2	2	1
Pfas	CTCCTCAGCAGCTGTCCTCCTGG	1	10	4
Uap1	GTTCATGAGCTGGTGAAAAATGG	1	10	4
Acyp2	TTTCGTTAGAAAAGTCGGCCCGG	1	61	21
Me2	TGAAGGCCGGAGCGTCTCAGTGG	1	-2	0
Mylk3	GTTGAAGATTAGGGACACGTTGG	0	6	2
Tkt	GGCCTTGTCACCAAGGGCTAGGG	1	1	1
Pdia6	CTCACAACTCATCCTTCTCCAGG	1	13	5
Klrb1c	CGCAGTCAGGAGTCATTACTCGG	0	9	3
Rex2	GTGACAAACACAGTCTGAGAAGG	1	-2	0
Lrp6	GAGGAGGGGCCCTCCTCAGGAGG	2	-1	0
Gnptg	TTCGTGGCCACCTTGCTCACAGG	1	-2	0
Gulo	CTTGAATTCGTACCTGGAAAAGG	2	14	5
Wars	CCACAGAAAAGAGACATTACTGG	1	-2	0
Wars	GGAAGTGGAAGGACAGCTGCCGG	1	37	13
Wars	CCACAGAAAAGAGACATTACTGG	1	-2	0
Tnfsf14	TCGGAGCTTTCATGGTCTGAAGG	0	0	0
Sost	AGGCGCGGGCTCGCTCTAGTAGG	2	-1	0
Mmp10	ACATACTGAAGAGCAACAGCTGG	0	15	5
Dux	GGAGGAAACATGGGAGCAAATGG	2	65	22
Taar6	CTCAGAGAACAAGTTCATAGTGG	2	23	8
Ear3	GGACAGTCCCATGTATCCAGTGG	2	32	11
Setd1a	GTCCTGCCCCACCTCAGTTGAGG	1	1	1
Olfr8	GCTCTGGAGAGGCTATTAGAAGG	1	13	5
Olfr141	GTTTCTCAGACTGTAGATGATGG	2	86	29
Gspt2	GAGATTGCTTAGTCCTTCTCTGG	0	6	2
Exoc8	TCCCGAGAGCACGACTTCTGTGG	2	8	3
Samd1	GGCTGGGTGCTCAGCCTAGAAGG	1	4	2
Btbd16	TATGAAAGCTATCAAGATGCTGG	0	3	1
Olfr688	GCCTGAGTGAGTTTGTGTCTAGG	0	9	3
Rtkn2	TTGGCTCCAAGCACAAGTATAGG	2	2	1
Actl7b	CATCTACAGCAAGTGCTAAGGGG	2	-1	0
Trcg1	TAGGTGAGGTGACCTAGGAGAGG	1	1	1
Ttc30a1	AATCAAAGCTTTCAACAGTCTGG	2	41	14
Agl	GTGGTCAATGGCTGTTGTTCTGG	2	23	8
Olfr1013	AAGGAATAAGGATGTGAAAGAGG	2	26	9
Mrgpra5	CACTCTGGAGAACCATTTTGAGG	1	82	28
Gm5136	GGGAAGACAGCTCTTCCATAAGG	1	22	8
Ranbp6	TCAACTCGATGATGAGCAGCAGG	2	35	12
Nemf	CATGTGAAGAGGAAATAGCTGGG	1	-2	0
Wdr64	CCAACCACACCCAAGTGAAGAGG	1	-2	0
Ugt1a6b	CACTTCCCCCCACTTCTCAATGG	1	-2	0
Plekhn1	GATTCATCCAGTGGATCTGATGG	0	0	0
Hnrnpa0	GGCGGCTACGGCGGCGGCTACGG	1	19	7
1110032F04Rik	GCTCCCTGAACTCAGATGAGCGG	0	3	1
Fer1l4	TCAGATTAATGTTTGTGGACGGG	0	9	3
Gm11595	TGTCGCCCAGCATGCTCTAGTGG	1	16	6
Zfr2	GGGGCCGACAGGGCACAGCAGGG	0	12	4
Krtap27-1	GAGCCAACATGCTGTGTGACTGG	1	28	10
Mtx3	TCAGGGTGACAGCAGCTGCAAGG	2	14	5
Chadl	CCCAGCCTCAGCCGACATTGAGG	1	1	1
Ccdc74a	GCAAGTGCTTTTATCTGTCGTGG	1	4	2
Hist2h2ab	AAAACGGAAAGTCATAAGCCTGG	1	16	6
Efcab5	TCAATCCGAGAGAAACTTTAAGG	1	1	1
Fbll1	CTGCTGCTGCTACTTGCTCTTGG	2	5	2
Mrs2	GTCTGTCAGGCTGCTGCTAGCGG	1	-2	0
Gpr25	ATCCCGGGGAGGCTACCAAGTGG	2	2	1
Capns2	CTGACCATGTATTCCTGAAATGG	1	-2	0
Vmn2r28	GCATCCAGTTCAGGGATTCTTGG	1	91	31
Gm4172	TACATTCTCGACTCTTCATAAGG	0	105	35
Gm1661	CACAGGGCTCTGTCACTCCTTGG	2	2	1
Taar9	TTCTCTGAAGAGGCAGGTGCAGG	1	7	3
Tas2r137	CATCTGAAACCTGGATCTAAGGG	1	19	7
Tram1l1	TCCACCAAAGAAGAAAGAGAAGG	2	11	4
Pcdhb14	CCCCAAAGAATCCCTAAAATTGG	2	23	8
Bzrap1	GAGAAGAGTCCAGTGCTAGATGG	2	-1	0
Tmem229a	CCCCTCTAATCTTAGTTCGTTGG	0	3	1
Ascc3	TGAGATAAATGTCATACTGCTGG	1	76	26
Kcnf1	GCTCTCACTTGCAACTCTGTAGG	1	10	4
Chmp1b	GCCTTCGGGATCAAGTCTGACGG	0	0	0
Med12l	CACCCTTCACACTTTTGAATCGG	1	-2	0
Fance	GTGTCCTTGTGTATGGTCAGTGG	1	-2	0
Mocs3	ATGCTGTCCTCTCAGTACTGTGG	0	3	1
Ccdc6	CTAAGCTCATGCATTAAGGCTGG	1	1	1
Ppp1r36	GATTATTTAGGGCAGGTGCTTGG	0	12	4
Myadml2	TTCGTGCCCACCCTGTAGCCTGG	1	-2	0
Rsc1a1	CCCACTTCCCACAATTATGTTGG	0	0	0
Sft2d3	CGAGACTGGGACTGTCACACCGG	0	0	0
Rpl31-ps12	AAGCGTACTCGGATGCGATATGG	0	129	43
Spaca5	CCGGTCATGATTTATCAGAATGG	0	57	19
Tmem235	CCTGTTACACTGGGACTCAGAGG	1	-2	0
Senp7	CTTCACTTACAGCAACAGAAGGG	1	16	6
Fam193a	TCCAGGCAGTCCTCATTCAGTGG	1	-2	0
Fscb	AGTGGAGATCTGATCATCCTTGG	2	56	19
Prlhr	CCACGCTGACAGTCATGTTCTGG	1	22	8
Arhgef5	CAAGACGGCCAAACTGCAGCTGG	2	20	7
Ncapg	CTTCATTAAGGAACTCTGCAAGG	1	25	9
N4bp2	AGCATGACTTTCAAGCACCCTGG	0	21	7
Chd5	ACTACAACCAGATGCCCCTGGGG	0	24	8
Cyp2b23	TGCTTCTTACCTCGCTGACTGGG	1	-2	0
Pigg	TCGCCACAGGAGGGCTTAGGTGG	2	-1	0
Pappa2	GGCTCTGCTCCTAGAGTTACTGG	1	-2	0
Scml2	AAGTCTGGGCAAGCGTCTAAAGG	1	10	4
Zfp558	GTACTCTTTTGTGCACAGACAGG	1	31	11
Tgm7	CAAAGGCTACAAGGACATCTTGG	2	26	9
Zfp407	AGTGAGCTCCAAGAAGCGTGAGG	1	1	1
Gm3317	CATCTGTGTCCCAAGTCCCAAGG	0	87	29
Ercc6	CATCACTGTTAGCAGTATTCTGG	0	6	2
Gm5347	TAGGAAGTACATACTCCAGTTGG	2	86	29
Adamts6	TTTCTGCGGGTCAGTGTCCTTGG	1	4	2
A430078G23Rik	TATCATGTGGAGAGTGATAGAGG	0	12	4
Gm10256	TCCAGAGGATACTGTGACTATGG	1	451	151
Gm10352	TCCAGAGGATACTGTGACTATGG	1	451	151
Gm4064	TCCAGAGGAAACTGTGACTATGG	1	451	151
Pcdhb21	CCTGTCTCCCAACCTTGAGCAGG	1	-2	0
Pcdhb16	TCTAGGAATGACTGGAGTTTTGG	1	19	7
Ddx43	AACTTCTGGGGCTTTCCTTGAGG	0	21	7
B230216G23Rik	TGGAAGACAGACTCTTCAACTGG	0	6	2
Cxx1a	GGAGGAGGATGAGGACTTCTAGG	2	2	1
Taf4b	GATGGAGTCATCACTTAAGAAGG	1	4	2
Cldn20	CAGGCGAGCACATAACTTGAAGG	2	14	5
Gm17384	TTGATGTGGCTACTGAATAAAGG	0	0	0
Nme9	AAAGACAAGGAAGCTCCACCGGG	1	49	17
Oog1	TACCCAATGTTGCCGTTTTGTGG	2	14	5
Gm14744	AAAGGAGAATATCCAGCACTTGG	2	29	10
Ascl5	GTCGCCTTTTTTGGAGTCGGAGG	2	17	6
Gm6763	GCTTTGCTCAATTGTTCAGCTGG	2	-1	0
Gm8764	GCTTTGCTCAATTGTTCAGCTGG	2	-1	0
Gm2663	GAGAAATCAGTTGTTCGCCATGG	2	8	3
1700023F06Rik	AGCTCTTCATAGCACATCTCTGG	1	25	9
Gm684	TGGTTTCTACTAACTATAGCAGG	2	5	2
Gm11562	GATGCCAGGAGCTCAGCAGCAGG	2	2	1
AI607873	TCATCAATGCTAGAAGGTGAAGG	0	0	0
Olfr1354	GCTGTGGAAAGACTATTAGAAGG	1	13	5
Gm14378	AGTGGATCTCAGGACCTCACTGG	1	-2	0
Gm6537	GGGGAGGCTCTCGGGAGGGAAGG	1	7	3
Rgsl1	TAACACTCTCCCAGTACTGATGG	0	0	0
1700056E22Rik	CAACTTCATCACAGTTCATCTGG	2	-1	0
Gm10142	GCAGCAAGAGGGGTTGCTACAGG	2	17	6
LOC100504608	CAGAAGGGGTGCTGTCCGGCAGG	0	18	6
Vmn2r44	TTGGCTTCATTGAATGCGTCAGG	0	264	88
Gm4461	CATTGTCTTTAGGAGTTCTGTGG	0	6	2
5830473C10Rik	ATCCCAGAGCGGGTTGATGTAGG	2	2	1
Gm14477	AAACGATCTACAAGGCTGAAAGG	0	246	82
Adamtsl3	GCTGCCAGTCATGTCAAGAAGGG	0	6	2
Mrgpra9	TGAGACAGCTGAAAACATGGTGG	2	32	11
Wdr96	GTGTGCTTTCTGCTCTACATTGG	0	0	0
Fmo6	TTTCTTCCCAGTGTTCTTTCTGG	2	26	9
Vmn2r38	TTTTGGGTAGAATTTCTGTCTGG	0	66	22
Gm2863	TCTGGAAGTTCCTCAAGGTTTGG	2	995	332
Gm14476	AAACGATCTACAAGGCTGAAAGG	0	246	82
Gm14496	GCTTCTTGTGCAGGGTTGGTAGG	1	91	31
Gm15097	AGACAGTTGAACTGAATGTAGGG	0	90	30
Vmn2r45	AAATTCGACCCAAAAGATCAGGG	2	20	7
2610015P09Rik	AGATGCTGGTGCCTCCGTGATGG	0	0	0
Gm15800	AGACCCCCTCAGTGGCTGATGGG	2	-1	0
Gm20594	TAATAAGACGAGAAGACCCTTGG	2	17	6
Pdzd7	AGGACTTGAGGTCACTAGGAAGG	0	0	0
Gm17252	CATTGCACATGTCTTGGCCCCGG	1	25	9
Olfr331	GAGGCTATGAAGAAACTGTTAGG	1	37	13
Gm5901	CCTGCTTCAGGGTTTGTCTTCGG	2	23	8
Olfr251	CATTTACAGCCTCAGAAACAAGG	2	50	17
Kcng2	GTACAGCTCAGGGTCCCACCCGG	1	7	3
Vmn2r39	GAAGAACACAAGCATGCTGAAGG	2	233	78
9830147E19Rik	TCATGTTTTCGAAGATAGTGGGG	0	48	16
Vmn2r50	ACTAGTGTTCTTCAGTGTCTGGG	2	212	71
Cic	CAGCTGCCACAGGCAGGTGAGGG	0	0	0
Gm960	AGGTATCCAATCTGTCCGAGTGG	1	7	3
4930544D05Rik	GGTGTCGCCCAGCAGCAGTGAGG	1	1	1
Ccdc13	AGCTGTGTTCTACTGCTTGTTGG	2	5	2
Lekr1	GCTGACTCAACCTCCTGCGAAGG	1	19	7
Plscr5	TTCTTTGAACATTCACTTGCTGG	1	10	4
Olfr209	ATTTCTGAGGCTGTAAATGAAGG	2	53	18
Sult2a3	CCCCCAAGGGATGTTCCCATGGG	2	8	3
Gm3139	CACAGGTCTTGCCACAGTTTTGG	1	55	19
Abhd12b	AGACTTCCTGAGCGAGCAGTGGG	2	8	3
Kcnmb3	GTGTGAACAGTACAGCACAGTGG	2	14	5
Gm13283	CCTCCACCGCTTTGACACAGAGG	2	266	89
1700055N04Rik	GTCGGTGTGGTGTTTACAGAAGG	1	1	1
Gm14479	AAACGATCTACAAGGCTGAAAGG	0	246	82
Ect2l	TACTGCTTCTGATTGCATGCTGG	1	22	8
Cyp2j12	CTTCTTCAGCATCAATGTCTAGG	0	3	1
Sult2a7	CCCTATAGGGCTATTCCCATGGG	2	8	3
Gm20410	TTACCATCAATGTTCACTGAAGG	1	190	64
Fam124a	TCCTGAGACTGATGACATGGAGG	2	17	6
Gm9268	AGAACTCACGTCTTGACATCAGG	0	36	12
Vmn2r88	CAATCTTGGCTTCTAGTGCAGGG	0	99	33
9930021J03Rik	ATTCAAGATGCAGCTGTGTCAGG	0	12	4
Lrit3	GGCTGTAGGACGGAGTATTATGG	1	7	3
Gm10408	CTCCAGTAGAAACCGGAACATGG	2	20	7
Zdhhc25	AATGACTTTAGGCCATATCATGG	1	7	3
E230008N13Rik	AGACTTTATTTGAGTTGCAGAGG	0	9	3
Actl9	TACCGAAAATGCTACTAACATGG	1	-2	0
Acpt	CCCAGATGCCTGCGGGCCCTGGG	1	16	6
Gm13290	AGAGGTGGAGGACCTGCTTGAGG	1	289	97
Gm14430	ATCCATAAGCGAACATATACAGG	1	28	10
Gm3139	CACAGGTCTTGCCACAGTTTTGG	1	55	19
Vmn2r40	TGGGTACAAATATACACCCAAGG	1	85	29
BC024978	CAGGAGGGAAGCCATTAGCTGGG	1	-2	0
Gm14482	AAACGATCTACAAGGCTGAAAGG	0	246	82
Ccdc42b	CAGTAGCTGTAGGCTGAGCCAGG	1	22	8
Gm13289	AGAGGTGGAGGACCTGCTTGAGG	1	289	97
Phyhd1	TCCCACCACTCTACAGCTAAAGG	0	0	0
Gm3259	AAGAACAAAATATTGGGCCCTGG	1	25	9
Gm3336	CCTCTGAGAGTCACGACTGTAGG	1	4	2
Gm7978	GAGCCAGACTTTGTTTTTGCTGG	0	9	3
Vmn2r34	AAATTCGACCCAAAAGATCAGGG	2	20	7
Vmn1r62	GTATGGAAATCCACGTGACAGGG	1	-2	0
Gm14475	AAACGATCTACAAGGCTGAAAGG	0	246	82
Rbm31y	TGTAGTTAGGTTTCAAAACGCGG	2	2	1
Gm14431	GAGAGTATTGCTATGTGCAAAGG	2	137	46
Ccdc141	GTCTTGTAATTGGTGGCCCATGG	1	82	28
Hist1h4m	GGCCGCACCCTCTACGGATTCGG	1	10	4
Gm13279	AGAGGTGGAGGACCTGCTTGAGG	1	289	97
Vmn2r41	TGGGTACAAATATACACCCAAGG	1	85	29
Ceacam3	TCTCCCAGTCAGCCTGACTGTGG	2	14	5
S100a2	ACTACCTGCCGTGGATCTCTTGG	0	39	13
Gm581	GCGCGGTCCTCAGAAGAAGTTGG	2	5	2
Olfr250	TACAACATAAGCACTTCCCTTGG	1	28	10
Gm6772	GAACTCCAGTCCACGTGACAAGG	1	-2	0
Vmn2r99	GCACTCCTTGTCTTCATATTTGG	1	103	35
Vmn2r55	ACTCCTTCCTGGCTAAAGCAAGG	1	16	6
Gm3238	GTTGGACTTCTGTCCACAGCAGG	2	20	7
Gm8298	CGGTGCTGTGGAAAATGATATGG	2	80	27
Gm10921	TTCAAGGTTCCGTTCCAGCATGG	0	675	225
Gm10922	CACCTGGCTTTCCACCCACATGG	2	620	207
Krtap22-2	TTCCCTACATATCAGTGCCCTGG	0	3	1
Olfr668	AGTCAAGACCAAGCAGATTCGGG	2	50	17
Gm5294	GCAGATGAGCTTTCAGTTTTGGG	2	11	4
Fam71e2	GATGGAGAGGAAGCCTGCAGAGG	2	35	12
Tmem132b	AGACTACATGGAAAGACTACAGG	2	14	5
Cyp2j8	GCACAGATGCAATAGCTGACTGG	0	27	9
Olfr936	AATCTACAGTCTGAGGAACAAGG	2	53	18
Cyp4a31	TTGTTTCCCAATGCAGTTCCTGG	1	28	10
A630095N17Rik	TCTGGTTAGGAGAATTTCGTTGG	0	9	3
Zfp874b	CCCCATGAGTGGGTATAATGTGG	1	-2	0
Scgb2b19	TGGTCGCCAGCCCAGAATGCCGG	0	69	23
C920025E04Rik	AATGAAGAGGAGGAAAACACAGG	2	8	3
Olfr631	TCAGTTATTCATTTATCCCCAGG	2	2	1
Olfr631	TCAGTTATTCATTTATCCCCAGG	2	2	1
Olfr257	TCTTGCCAGCAGCTTTCTCATGG	2	65	22
Olfr1184	TATATGAGGGGATTGAACATAGG	0	96	32
Olfr835	GACTACAGTGTACATAATGCAGG	2	107	36
Olfr273	ATCCAATCATCTACAGCTTGAGG	0	60	20
Olfr969	GATCTACAGCCTGAGAAATAAGG	2	53	18
Olfr1116-ps	ATTCAAAGCTGGGATCAAAATGG	2	107	36
Vmn1r229	AGATTCTGCTTTACCTGTATAGG	1	22	8
Olfr622	CACTCGATCACGAATTTGCTTGG	2	56	19
Olfr776	ACAAGTAAAACAAGCCTTCAAGG	2	41	14
Olfr1457	ACCCTCTGGTCTACAGTCTGCGG	0	75	25
Olfr924	AATGCACTGAAAAAGATGGTTGG	1	22	8
Olfr459	GCGTTGCTGTCTGCTCCTCAGGG	2	8	3
Vmn1r225	ATCACAAATGGACCTAAAGTAGG	0	54	18
Olfr133	GGGCATTAGGTAAACTATTCAGG	0	24	8
Olfr744	TGGTCAACAAAAAAGGCCTTGGG	1	10	4
Olfr134	AAGGATGTAAAGGGGGCATTAGG	1	37	13
Olfr885	TAGATGAAAGGATTCAGCATTGG	0	81	27
Vmn1r231	TCTTCCTGTATTTCTTATCCAGG	2	20	7
Olfr814	TTTTCTAAGTATTGCTCCACAGG	2	32	11
Olfr103	GAGGAGTGCATTGAATAGGAAGG	2	35	12
Vmn1r230	AGGAAGCAGAGTTTGGAGAGAGG	0	18	6
Olfr519	AGAAAAGTGACTTTACACACAGG	1	7	3
Olfr101	TGAATAGAAAGGTGAGAAGATGG	0	9	3
Olfr1113	GAGGAACAAGGATGTCACAGGGG	2	41	14
Olfr479	TACTGCTTAGTACCTTCCTCAGG	1	82	28
Ear7	GGATTGTCCCATCTATCCAGTGG	2	32	11
Olfr1132	CAAAGATGTGAAAGAGGCTGTGG	2	26	9
Olfr52	AGATGCCCTGAAGAGGGTCATGG	2	47	16
Olfr561	CATGGCCTTGCGAATTTGTTTGG	2	44	15
Olfr1198	GCCAAGACAAACTGTTTGAAGGG	0	9	3
Olfr1252	AAATTTGTATGGCAAAGCTGTGG	0	48	16
Olfr1232	AGGACATGAAAAATGCCATAAGG	0	45	15
Olfr606	TTTTGTGGGGACAGATCAAATGG	1	34	12
Olfr23	CCTTAGGAACAGAGACATGAAGG	2	86	29
Vmn1r73	AAGAACAAAGGGGCAAATTATGG	2	68	23
Olfr809	GCAGGTGAAACAAGCATTTAAGG	2	44	15
Olfr676	AAAGATTCTTCACCCTCTGCTGG	1	22	8
Olfr617	ACTTGCCCAAAGAAAAGACTTGG	1	16	6
Olfr666	AGTCAAGACCAAGCAGATTCGGG	2	50	17
Olfr1000	AAGAAGAAGCACTTCCTAATAGG	1	10	4
Vmn1r29	TCAGAAGTGATTTGTACCAAAGG	0	75	25
Vmn1r74	AGCATACTTTTGCCTTGCTTTGG	1	13	5
Olfr1535	TAAGGAGAATAATGGGTAGAAGG	0	24	8
Olfr242	ACCCCTTAATCTACAGCCTGAGG	0	42	14
Olfr704	TGAGGAGAGTCCTTGGGAAAAGG	0	27	9
Olfr298	AGTAACTGCCCATGGTTTTGTGG	1	28	10
Olfr1434	AGATGCAAATCTGTCAAAGCTGG	2	125	42
Olfr293	TACTTGTCAGAGTTTTCAAGAGG	1	22	8
Vmn1r81	ACTCCAATGTTTCAGAGATTTGG	0	120	40
Olfr1480	GGAAAAGCAGTGCTTTCACTGGG	1	16	6
Olfr954	GATCTACAGCCTGAGGAATAAGG	2	53	18
Olfr1090	AATTTGCCCTACATAGGACTTGG	0	30	10
Olfr135	AAGGATGTTAAGGGGGCATTAGG	1	37	13
Vmn1r200	TGATTGGTGGCATGCTCAGATGG	2	44	15
Olfr1281	TTTCTCAGTGTATAGATTGCTGG	0	60	20
Olfr671	AGATTCGGGAGCGAGTAATGAGG	0	27	9
Olfr948	GATCTACAGCTTGAGGAATAAGG	2	83	28
Vmn1r214	TCTCAGTTCTGCAACACTGTGGG	0	6	2
Olfr663	ATGCCAAAGGAGCCTAAAAAAGG	1	73	25
Vmn1r213	ATGGGCTTCTAGTTGAATGTAGG	0	15	5
Olfr974	ATCCCCTTATATATAGCCTTAGG	0	60	20
Vmn1r206	TGAATGTTGGCATGCTCAGTGGG	2	44	15
Olfr263	ACCACAGATTTGCCGAAGTAAGG	0	12	4
Vmn1r205	TAAATTTTGGCATGCTCAGTGGG	2	26	9
Vmn1r208	ACGGGCTTCTGAGTAAATTTTGG	0	39	13
Olfr570	TACACAATGGGATTCATCAAAGG	0	78	26
Vmn1r215	TAGTGGGCATGGAAGACATTAGG	0	15	5
Olfr366	GAAACAGGCCTTGAGAAAACTGG	2	20	7
Olfr1259	AAAATGCAATCAAGAAGCTCTGG	0	33	11
Vmn1r201	TAGTGAGCACGTAAGACATTAGG	0	15	5
Olfr716	TCTTGCAGCTAGTTTCCTGAAGG	2	38	13
Vmn1r218	CAGTGAGCATGCAAGACATTAGG	0	15	5
Olfr1265	CCATGAAGAGTCTATGGTTCAGG	0	27	9
Olfr828	CTTGAGGAAGCACATCAATAGGG	2	20	7
Olfr48	CTACACTCTCAGAAATACTGAGG	2	44	15
Olfr1495	TAGTGTCAGAAGCTGGTACATGG	1	19	7
Olfr161	GGGACATGAAAGGGGCTTTAAGG	0	39	13
Olfr578	GATACGCTGTCGTATTTGCTTGG	2	41	14
Vmn1r202	CACAGCAGGTCTTAGCAATATGG	1	22	8
Gm4736	ATGAACAGCCAAGTTACCTGTGG	0	18	6
Vmn1r193	CAGGGGACACAGCAGGTCTTAGG	0	15	5
Olfr397	AAAGGTGTTTTCAAAGCAGATGG	2	23	8
Olfr984	AGGAGGAAGAAGGATTTTCTTGG	1	19	7
Olfr763	TCTCTTCACGAGCCGCCTCATGG	2	23	8
Olfr299	TAGAAACAGACAGATAAAGGAGG	2	101	34
Vmn1r89	TGTCATCAAAGTTCACTGCATGG	1	7	3
Olfr390	CTGAGGAACAGAGACATAAAGGG	1	43	15
Olfr770	ATTGCCTTAGAATGCCAAAATGG	1	7	3
Vmn1r87	GTGGCATCCTCTTGCAAAAAAGG	2	20	7
Olfr972	ATCCTTTGATTTATAGCCTGAGG	0	69	23
Olfr768	CACTCTGAGGAATAAGCAAGTGG	2	56	19
Olfr970	GATCTACAGCCTGAGAAATAAGG	2	53	18
Olfr229	GATCTACAGCCTGAGAAATAAGG	2	41	14
Olfr1008	ACCCCTTGATATACAGTTTAAGG	0	66	22
Vmn1r185	CCTCATGTCTAGATTCAACTTGG	2	53	18
Olfr971	TTTCTCAGACTGTAGATGAGTGG	0	57	19
Olfr1287	TTTGTTTCTCAGTGTGTAGATGG	2	56	19
Vmn1r84	CTTTACCCTGCTGTAGTAGAAGG	0	12	4
Olfr633	GAAAGAGTTGTATTAACCCCTGG	1	31	11
Olfr1419	CAAGGGAGAACACAGTATGATGG	2	32	11
Olfr692	GGTCCGCACCAAGCAGATTAGGG	2	47	16
Vmn1r210	TAAATTTTGGCATGCTCAGTGGG	2	26	9
Vmn1r203	TGATTCACAGGGATGGCCTTTGG	0	36	12
Olfr285	GGAAGTTGATCAGAGACACAGGG	2	14	5
Vmn1r220	ATGGACTTATACCTGTATGTTGG	0	15	5
Olfr677	GCTCTGAACCCTGTCATTTATGG	1	61	21
Vmn1r219	TGAATGTTGCCATTCTCAATGGG	2	44	15
Olfr308	AGGAGGTCAGAGAAATTCTAGGG	0	24	8
Vmn1r217	ATGGGCTTCTGCCTGCATGTTGG	0	15	5
Vmn1r222	TGGTCTTCTGACTGAACAGTGGG	2	44	15
Olfr357	AAAAGAAGCCTTCAGGAAGTGGG	2	17	6
Olfr1312	TCAGTAAGCTAATGGGTTGTAGG	0	39	13
Olfr1395	CCCTGTGGTGGTGGGACTCTTGG	1	7	3
Olfr355	AAGACCTGAAGCAGGGTCTGAGG	0	30	10
Olfr987	TGAAGGCTTCTATTACATCTTGG	1	40	14
Vmn1r197	ATCTCTATGAATCAGCATGAAGG	2	47	16
Vmn1r216	CACTGCAGATCTTAGCAATATGG	1	22	8
Olfr1093	ATTCAACATGGGTATCACAATGG	2	89	30
Olfr344	TGTGTACATAACAGCCACAATGG	2	107	36
Olfr1307	GCAGACAGCTAGTTAGCTATAGG	0	15	5
Ear12	GGACAGTCCCATGTATCCAGTGG	2	32	11
Olfr222	GCAAGGACCGGAAGGCTGTGTGG	1	10	4
Olfr120	AGAAACCTCTGGCAATAAATAGG	0	6	2
Olfr857	TCTGACGGACAATTTTCCAGAGG	1	22	8
Olfr116	AGACGATAAAGAGTGTTGTAAGG	0	63	21
Olfr1450	AGCAGACTTCAACTTCTCAATGG	2	59	20
Olfr509	ACTGCCTTGAAGAAAGATATAGG	1	58	20
Olfr1504	GAGGAATAAGGAAGTGAAGGAGG	2	56	19
Olfr1301	TAAATGGCTGGATTTAGGAGAGG	0	93	31
Olfr207	TAAATGAAGGGGTTTAGCAGAGG	0	66	22
Olfr598	AAACATGGTCATTCGAAAGCGGG	2	41	14
Olfr1487	GGAAAAGCAGTGCTTTCACTGGG	1	16	6
Olfr1322	CATACATACCTGGTCAAAGAAGG	1	7	3
Olfr1141	TACACCACCTTTTATTTTCCAGG	1	19	7
Olfr1151	GAGGAATAAGGATGTGAAAGAGG	2	32	11
Olfr127	TAGATAACAGGATTGAGGGTTGG	0	117	39
Olfr1138	ACCCTCTGATTTATAGTTTGAGG	0	60	20
Olfr782	GCAGGTGAAAGAAGTCTTCTGGG	2	47	16
Olfr794	GACACCTTCTGCCAAAGAACAGG	2	170	57
Olfr884	ATGTTTTTCTCAGTGCAAGATGG	1	37	13
Olfr654	AATTTTGTCCCGAAATTCCTTGG	2	77	26
Olfr593	ACAGATTCCTCAAAGTTTTCAGG	0	24	8
Olfr1201	ACCCGATCATCTATACATTAAGG	0	63	21
Olfr453	GGGGCTTGGCAGAAATTACTGGG	1	40	14
Olfr1284	CTGCTTGCTCAGCTTTTTTATGG	2	38	13
Olfr213	TTCAATTACCCAGATATCACAGG	0	24	8
Olfr460	GTCATAGAAGCCCTTCGGGATGG	1	37	13
Olfr1211	AGGTTGGCAGTGGTTTCTGATGG	1	10	4
Olfr1385	CTGTGGAAGGTGCTAGGGAGAGG	1	13	5
Olfr1323	TTGCCCTACAGAAAATACTGAGG	0	15	5
Olfr901	AAGTCTTATGCAGTGCAATGTGG	1	37	13
Olfr870	AGAAGGCCTTAAAAACACTTGGG	0	24	8
Olfr198	ATACAGTCTGAGGAACAAAGAGG	2	35	12
Olfr728	ACTGTTTCTCAATTTCCTCAAGG	2	38	13
Olfr1278	TTACTCAGCTATTCAATCTGAGG	0	15	5
Olfr435	CATTGCACAGTGACCTCCTAAGG	1	37	13
Olfr853	ACCCATTTATCTATAGTCTGAGG	0	42	14
Olfr1276	AAGACATGAAGGTGGCAATGAGG	0	45	15
Olfr487	ATCCTCTCATCTACAGCCTTCGG	0	60	20
Olfr441	CCTCAGGAGGTCACTGTTGAAGG	2	17	6
Olfr951	CACTGACATCTTTATTCCTCAGG	1	55	19
Olfr444	CCTCCGGAGATCACTGTGGAAGG	2	17	6
Olfr93	CTGGGGAAGGATGCGGCTTCTGG	1	13	5
Olfr1325	TTCTCAGGAGGGTAAATTGTGGG	0	15	5
Olfr524	CAGCGAGCAGCCCAGGTTCTAGG	1	16	6
Olfr1377	ATCTGAGCATTATCTTCCTTAGG	1	19	7
Olfr211	AGGAAGTCAAAGCAGCTCTCAGG	0	30	10
Olfr1181	TGGTGTCAGGTGACATTTTTAGG	1	19	7
Olfr1348	TGCTGAAAAAGACTCTCCATTGG	0	9	3
Olfr1295	TAAATGGTTGGATTTAGGAGAGG	0	93	31
Olfr365	AGAGGTTTGAGGAAGTTAATGGG	1	19	7
Olfr1289	CCATGAGACGCCTGAGACAATGG	0	30	10
Olfr1346	GGGAGGTCCATGCAGTGTTGAGG	0	24	8
Olfr804	GCAGGTGAAAGAAGTCTTCTGGG	2	47	16
Olfr787	ACAAGTAAAACAAGCCTTCAAGG	2	41	14
Olfr1079	CTCCTTTGACACTGACAAGGTGG	2	125	42
Olfr834	CAGCTTGAGGAATAAAGACATGG	2	50	17
Olfr832	CAGCTTGAGGAATAAAGACATGG	2	50	17
Olfr1105	CATTCTTCTCATGGCTTCTTTGG	2	41	14
Olfr1420	ACTAAAAGATGCTCTGAGGAAGG	2	20	7
Olfr967	CCTGAGAAATAAGGATGTCAAGG	2	41	14
Olfr963	TCTTAAGAGAAGTCTCAGTTTGG	2	14	5
Olfr815	TTTTCTAAGTACTACACCACAGG	2	32	11
Olfr304	ACACTTGCTTGTAACTTGTGAGG	2	20	7
Olfr761	TAGATAAAGGGGTTGAGAGTTGG	0	117	39
Pabpc2	CTCTGGTCAGTTTAAACAGTTGG	0	3	1
Olfr799	TTATGTCAAACCTTCATCCAAGG	2	152	51
Olfr808	GCAAGTCAAACAGGCATTCAAGG	2	41	14
Olfr820	TAGATGAATGGGTTTAACAGAGG	0	90	30
Olfr1490	TCTGGTAAGCACTTTTCCTATGG	2	44	15
Olfr826	TTTCTCAGAGAGTAAATCAGAGG	0	72	24
Olfr791	AAGGAACAAGCAAGTGAAACAGG	2	50	17
Olfr1137	ATGTGAAAGAAGCTCTGGTTAGG	0	27	9
Olfr825	TTTCTCAGAGAGTAAATCAGAGG	0	93	31
Olfr796	CCTAAAACACATGAAAAGGCAGG	2	11	4
Olfr1152	GAGGAACAAGGATGTGAAAGAGG	2	38	13
Olfr887	AAGTTTTTCGCATTGCAATGTGG	1	37	13
Olfr802	AAGCCTTTATGAACATGACAAGG	0	30	10
Olfr1162	TCTTTGTGCTCACTAATTTCTGG	1	28	10
Olfr888	AAGTTTTTCTCAGTGCAATGTGG	1	37	13
Olfr790	TCTCTGGATCATGTTTTTGAAGG	2	44	15
Olfr1423	TTATGGCTGACTTCATTTCCTGG	1	52	18
Olfr1424	AGTCAGCCATGAGGAGACTCAGG	0	39	13
Olfr167	TTCTGTGAGTCATCCTTCTCAGG	1	34	12
Vmn1r209	TGAATGTTGGCATGCTCAGTGGG	2	44	15
Olfr1437	AAGAGGTTACAGAAGAAGCTGGG	1	13	5
Olfr1441	AAGGTGGTGTCCATGTTCTATGG	1	121	41
Olfr1463	TCAAGAGTGCATTCATGAAATGG	0	21	7
Olfr384	AGGGGATTTGCTTCTTACATAGG	1	19	7
Olfr223	AGTAAGGGGATATCTTTGAAAGG	1	10	4
Olfr346	TGTGGCTATGATGTACACTGTGG	2	92	31
Olfr1465	ATCCTCTGGTCTACAGCATGAGG	0	54	18
Olfr354	AGAGACATGAAAGAAGCTATGGG	1	43	15
Olfr1474	CTACAGCCTGAGGAACAAAGAGG	2	65	22
Olfr352	GGAGCACTGAGAAATATTCTAGG	1	25	9
Olfr353	TAAAGAGGCTTCTTTGTCATAGG	0	21	7
Olfr994	GATCTACAGCCTGAGAAACAAGG	2	65	22
Olfr351	TAAAGAGGCTTCTATGTCATAGG	0	18	6
Olfr262	GTATATCAATGGGTTCAGCATGG	2	80	27
Olfr995	AGAAACAAGGAGGTCAAAGAAGG	1	52	18
Olfr1459	ACAAAGATTGTATTGAGGTCAGG	1	7	3
Olfr517	AAGGGCTGTGGTAAAATTATGGG	2	32	11
Olfr993	CTACAGCCTGAGAAACAAGGAGG	2	59	20
Olfr320	GGGCACTGAGGAGACAAATGGGG	0	6	2
Olfr348	CTGAGGAATCGGGATATGAAAGG	1	46	16
Olfr591	GAACCAAGAAGATTAGAGACAGG	0	36	12
Olfr1467	GGTCTACAGCTTGAGGAATAAGG	2	47	16
Olfr675	AAATTCGGGAGCAAGTAATGAGG	0	27	9
Olfr1454	GGTTTACAGCTTGAGGAACAAGG	2	47	16
Olfr792	AATGAAAGGATTCAGCATTGGGG	2	89	30
Olfr938	TTTCTCAGGCTGTAGATCAGAGG	0	81	27
Olfr338	TGTGTCTGTGATGTACACTATGG	2	89	30
Olfr1505	GAAGGTTACTGGTAAATGGCAGG	2	26	9
Olfr937	ACCCCTTGATCTATAGTCTGAGG	0	60	20
Olfr1466	TTTCTCAGGCTGTAAACTAAAGG	0	63	21
Olfr342	GTGAGCACAGTCTCCTACTGAGG	1	19	7
Olfr412	GGGCTCTGGGAAGACTGCTAAGG	0	27	9
Olfr919	GATCTATAGCCTGAGGAATAGGG	2	53	18
Olfr1469	ATTCACAAAAGTTTTGCAGGTGG	2	11	4
Olfr339	TGTGGCTGTGATGTACACTGTGG	2	92	31
Olfr1283	TTTCTCAGTGTGTAGATGGCTGG	0	60	20
Olfr1425	AAAGACTTGGACCTTCTTATTGG	0	15	5
Olfr382	AAGAGATTTTCTTCTTGCCAAGG	1	19	7
Olfr522	CCAAGTTCCTGCAGCCCCTCAGG	0	12	4
Olfr169	CGATGTTTTTCACAGCCATAAGG	1	43	15
Olfr553	TAAGTCTGGAACTCAACACAAGG	2	11	4
Olfr458	TCTGAGGAACAAGGATGTGAAGG	2	50	17
Olfr450	ACCCTGTGATCTACAGCTTGAGG	0	54	18
Olfr1453	TTTTCACATCCTTGCTCCTCAGG	1	49	17
Olfr685	GATTCGCCAGCGAGTGCTCAGGG	2	29	10
Olfr215	GCAGGTCCATCAGGCTCTGAGGG	2	35	12
Olfr1448	CTGAGGAACAAAGAGGTTAAAGG	1	58	20
Olfr525	ACCCCGCCATTTATTCTCTAAGG	0	54	18
Olfr965	GATCTACAGTCTGAGGAATAAGG	2	56	19
Olfr1317	AATGAGGAGACTCTTTGCTAGGG	2	41	14
Olfr1447	CTACAGCCTGAGGAACAAGGAGG	2	41	14
Olfr1222	ATGCCATCAGGAAAATGTGTAGG	0	33	11
Olfr1446	CTACAGCATGAGGAACAAGGAGG	2	38	13
Olfr1451	ATTCAAGAAAGTGGTTGAGAGGG	2	20	7
Olfr1264	TTCACACGCTCAGAAGTTGTAGG	1	10	4
Olfr164	AGAGCATTCATGAAAGTGTTAGG	1	25	9
Olfr401	GCCCTCTGGAGGGTACTCACAGG	1	22	8
Olfr410	GGAGGGTACTCACAGGGAGACGG	0	15	5
Olfr539	GCTTGCCTTGGGCAGAATATTGG	2	20	7
Olfr541	AAGAGGGTAAGATTCTGCCCAGG	1	25	9
Olfr917	TGAGGAGAACACTGAGGAAAAGG	0	12	4
Olfr45	GCTTGCCTTGGGCAGAATATTGG	2	20	7
Olfr1241	CTCAGAGATGAAAAGGTCTATGG	2	59	20
Olfr398	CCCTAAAAAGGGGTTTCAGATGG	0	27	9
Olfr61	AAAAGGGCAAGAGTCTTCCCAGG	1	25	9
Olfr309	AGGAACAAAGAGATGCAGTCAGG	1	37	13
Ifna14	TTTCAGGCTGGTCAGCAACTTGG	2	26	9
Olfr1250	AAAATTGTATGGCAAAGCTGTGG	0	48	16
Olfr538	AAGAGGGCAAGAGTCTTCTCAGG	1	25	9
Olfr1178	AGTGAAGGAAACAGGCTGAAGGG	1	37	13
Olfr94	TGAGGCTCTTGCGGAGTCTGGGG	0	12	4
Olfr1199	TTACACACTGAGGAATGCAGAGG	2	62	21
Olfr1148	AATATACAGCCTTAGGAACAAGG	2	44	15
Olfr452	GGGGCTTGGCAGAAACTATTAGG	1	40	14
Olfr1286	TTTCTCAGTGTGTAGATGGCTGG	0	60	20
Olfr1239	GGAAACTATGGGCAAGTAAAGGG	0	9	3
Olfr1202	TCAATGGGTAATGTAGCTACAGG	0	147	49
Olfr1228	ATCCTATGGTTTACACTTTCAGG	0	72	24
Olfr1233	CTACACTGTAAGGAATGCAGAGG	2	59	20
Olfr1418	GAGAACTCAAGGATGCTTTGAGG	0	51	17
Olfr165	TTAAGGATGGATAAGGCAGCAGG	1	7	3
Olfr503	TCTAAGGATTCCAAAGCTCACGG	1	10	4
Olfr1258	TTTCATCTGAGCATTTCTCAAGG	2	71	24
Olfr514	CAAGGAGATGAAAAGGGCTGTGG	2	35	12
Olfr1272	TGAAGAAATTGTGGGGCAAAAGG	0	21	7
Olfr1260	TCTGGAACCAAAGAAAACCTGGG	0	18	6
Olfr1387	TAGGGAGAGGCACAGACTCTGGG	0	6	2
Olfr781	ATTGATAGCTACATCGTCCTTGG	2	146	49
Olfr988	TGAAGGCTTCTATTACATCTTGG	1	40	14
Olfr784	GGTGAAGGATGCTTTCAAACAGG	2	59	20
Olfr1256	CTATGAAGAAGCTGTGGAGAAGG	0	18	6
Olfr566	TGTTTTCACACTGTAGATGATGG	2	59	20
Olfr1254	TCAACAGGAAAATTGGAGACAGG	0	162	54
Olfr599	AAATTTGGACAACCCATTTGCGG	1	40	14
Olfr457	TCTGAGGAACAAGGATGTGAAGG	2	50	17
Olfr467	AGAGGCCATGAGGAAATTGATGG	2	8	3
Olfr889	ATTCAACATTGGGCCCACAATGG	2	92	31
Olfr197	CAAGCAAATCAAAGACTCACTGG	2	29	10
Olfr176	CGACCAAGTTCACTTAATGAAGG	1	157	53
Olfr202	CTGAGGAACAAAGAGGTTCTAGG	1	31	11
Olfr935	GATCTACAGTCTGAGGAATAAGG	2	44	15
Olfr243	CACTTGATCTCGAATCTGTTTGG	2	47	16
Olfr689	ACTTGAGTCATTATGTGTCCAGG	0	9	3
Olfr395	GAGGAATAGAGACATGAAGAGGG	2	44	15
Olfr394	AGGGCCCTAATAAGAATTATTGG	1	25	9
Olfr583	TGTTTTCACACTGTAGATGATGG	2	59	20
Olfr153	AGGCCTTGGGGAAAATGAAAAGG	0	12	4
Olfr952	TAGATCATGAGATTCAACACAGG	0	90	30
Olfr1047	ATATCAAGGGATTCAACATGGGG	1	106	36
Olfr1532-ps1	GAGAAACAAGGATGTGAAAGGGG	2	29	10
Olfr672	CACACGATCTCGAATCTGTTTGG	2	41	14
Olfr1048	ATGCTGTTCTAAGAGTCTTTAGG	0	27	9
Olfr944	CATCTACAGCCTGAGGAATAAGG	2	53	18
Olfr959	AACTGCTCAGGAGCAAAGGCAGG	0	18	6
Olfr1408	CTCTGCGGAAAGTGTTGTGTAGG	0	18	6
Olfr98	CTTGAACATGGTGAAATCTCAGG	2	8	3
Olfr1054	AATATGCCCTAGAAAGGTTGTGG	0	30	10
Olfr1055	AGCAGGCCTTGAATAGAAAATGG	0	36	12
Olfr95	AAAGAAGCATCCAGAAAATGGGG	0	18	6
Olfr1197	CCATGCACAAGGTGTGGTCTCGG	0	42	14
Olfr96	AGGTGCAGCAGGCACTAAGAAGG	0	33	11
Olfr385	GATTAGAGTCCTTTGCAAGAAGG	2	17	6
Olfr1110	ATGTGAAGGAGGCAGCAAAAAGG	0	33	11
Olfr380	GAGGAACAGAGATATAAAGGAGG	2	41	14
Olfr532	AACAGGGAAATAACCTTTTGAGG	1	22	8
Olfr523	CTCTGCGCAGGACAATGAAGGGG	0	9	3
Olfr530	TTTCTCAGGGTATAGATAAGGGG	0	60	20
Olfr854	TCTACTGAAGAATTTCCTCATGG	2	32	11
Olfr1122	ACTGAGGAATAAGGATATCATGG	2	53	18
Olfr821	GCAACTCTTTCTTTTGCAGATGG	0	147	49
Olfr818	CCTGAGGAACCAGCAGGTAAAGG	2	74	25
Olfr1208	TGCCAAGACAAACTGTTTGAAGG	1	10	4
Olfr849	AAGAGATGAAGAAAGCCTTCAGG	0	36	12
Olfr283	GAAGGCCGCTGTGAGAAGAACGG	2	32	11
Olfr769	TCGTTTTACAGTGTCTTTGAAGG	2	38	13
Olfr916	TGAGGAAAACCCTGAGCAAGAGG	0	12	4
Olfr1367	GGAAGGCCATTTCAACTAAGGGG	0	9	3
Mrgpra7	GGTTCTCCAGAGTGCACTGCAGG	2	62	21
Olfr930	AAAGATGTGAAGAAAGCACTGGG	1	25	9
Olfr1368	CTAGGAATGGACAAGCATTCTGG	1	13	5
Olfr729	GACATTTCAGCTACTTTGGGAGG	0	42	14
Olfr1263	TGGGGTCGAATGAGGAAAGCTGG	1	13	5
Olfr960	TCTTAAGAAATACATGCCTCAGG	1	49	17
Olfr812	CCTAAGGAACCAGCAGGTGAAGG	2	47	16
Olfr281	AGGGAAGTGCCTGCGATACTTGG	2	8	3
Olfr1499	AAAGCTCACTAGCAGGCTACAGG	2	20	7
Olfr284	AAGGAGGTGAAGGCAGCGCTGGG	1	28	10
Olfr589	GCAAGTACGAGGAAAGGAAAAGG	2	8	3
Olfr155	ACTGTGACAGTCACTCAGTTAGG	1	4	2
Olfr801	CACTGTTGTGAGAATACAGTCGG	1	37	13
Olfr771	GAATCGGTGGCCATCAATAAAGG	1	148	50
Vmn1r37	TGACAAACTTCTGAACAGTCAGG	1	118	40
Vmn1r36	TGACAAACTTCTGAACAGTCAGG	1	127	43
Olfr786	TATGAACATGGCAAGAAAGATGG	2	23	8
Vmn1r35	TCAGAACTGATTTGTACCAATGG	0	54	18
Vmn1r38	TTCTGAACAGTAAGCATGACTGG	0	126	42
Olfr774	ACAAGTAAAACAAGCCTTCAAGG	2	41	14
Olfr788	TGAATGCTTGCTTTACTTGCTGG	1	55	19
Vmn1r33	TTCTGAACAGTCAACAAGACTGG	0	135	45
Olfr811	CTCTACAAAACAGTGAGACAAGG	0	18	6
Olfr1061	AGATTGTGCACTTTTTCCATTGG	0	24	8
Vmn1r72	AAAGTAGGGTAAAAACAGCCTGG	2	26	9
Olfr1484	TGGAAAAGCATTGTTTTCACTGG	2	17	6
Olfr806	GGTGAAGGATGCTTTCAAACAGG	2	41	14
Olfr136	TTGAACTGAAAATGCTTCTCAGG	1	19	7
Vmn1r17	TGCACTCAAAGCACCACCAGAGG	0	12	4
Vmn1r189	TGAATGTTGGCATGCTCAGATGG	2	44	15
Olfr803	TGAAAGCTTGTTTTACTTGCTGG	1	43	15
Olfr1324	ACATGAAAAGGGCACTGAGAAGG	0	39	13
Vmn1r26	TGGAGGAATCTCCACCATACAGG	2	11	4
Olfr1349	TCCACAGCATACACGCCCAAAGG	2	20	7
Vmn1r192	TAGTGGGCATGCAAGACATTAGG	0	15	5
Olfr449	TTAGAGCTTCTTTTACCTCTCGG	1	52	18
Olfr1390	CTAGGGAGAGCTACTGACTTGGG	1	7	3
Vmn1r64	GACTGTGGGAGCCATTACAGAGG	2	11	4
Olfr446	GTGCCTTGAGACGAGTTCTTTGG	0	21	7
Vmn1r6	GATGGTAGTGTTTTGACTGAAGG	1	25	9
Vmn1r179	AATCGGAAGAACACAGAACAAGG	0	27	9
Olfr829	ATCCCTTTATCTATAGTCTGAGG	0	63	21
Vmn1r4	CCTGACTGCTCAGAAGTTTGTGG	2	92	31
Olfr1212	TCTGTTCCACATTTTCCTAATGG	2	41	14
Olfr166	TAGTTGAAGGAAAAGTACCAAGG	1	22	8
Vmn1r30	CTACAAGCTTCTGAACAGTCAGG	1	118	40
Olfr955	ATTTCTCAGGCTGTAGATCATGG	2	77	26
Vmn1r188	TGGTCTCCTGGCTGAACAGTGGG	2	44	15
Olfr665	AAGACCAAGCAGATTCGTGAAGG	1	40	14
Vmn1r22	TCAATGTGCTGAAAAACTTGTGG	0	27	9
Olfr926	TGAAAAAGATGGTTGGTAGAAGG	0	15	5
Olfr873	CATCTATAGCTTGAGGAACAAGG	2	47	16
Vmn1r23	TCAATGTGCTGAAAAACTTGTGG	0	27	9
Olfr594	CACACGGTCATAGATTTGTTTGG	2	38	13
Olfr862	GAGGAACAGGGCCATGAAAAAGG	2	26	9
Vmn1r28	TTGAACTAAAGGAGTTAGTGTGG	2	83	28
Olfr645	AGAGCATCTTGAGTAGTCTCCGG	1	31	11
Olfr192	CCTGAGAAACAAGCAAGTCATGG	2	38	13
Olfr1475	ATACAGTTTAAGGAACAAGGAGG	2	65	22
Vmn1r18	TAAAGGAGAAATTGTGGGATAGG	2	80	27
Olfr1461	TTACAGCCTGAGGAACAAAGAGG	2	50	17
Vmn1r19	TTAGAAAATCTACTGGCACTTGG	0	21	7
Olfr670	GACTAAGCAGATTCGGGATCAGG	2	32	11
Vmn1r21	TCAATGTGCTGAAAAACTTGAGG	0	12	4
Olfr830	GAGGCCCTGAAGAAAGTTATTGG	1	25	9
Olfr1058	ATTTCTCAAGCTGTAGATCAAGG	2	83	28
Olfr1204	CAAAGCGACTGCTTTATCAATGG	2	131	44
Olfr1023	GCCATGAAACAGGTTGTTAAAGG	1	19	7
Olfr1040	CTACAGCTTGAGAAATCAGGAGG	2	56	19
Olfr1501	GAGGAACAAGGAAGTGAAGGAGG	2	56	19
Olfr1101	ATCCCATCATCTACAGTCTCAGG	0	66	22
Olfr1155	ATTTCTCAGACTGTAGATCAAGG	2	71	24
Fam181b	CGAGTTCCTCGCAGTCAGTCTGG	0	0	0
Ythdc1	GACAGAGACCGAGGGGAGAGAGG	1	19	7
Olfr1131	AAGGAACAAGGATGTGAAAGAGG	2	38	13
Rsbn1l	ACTGTATTACTGACACTGCCAGG	0	81	27
Lonrf1	AGGCAGTTCGTTACTTAGACTGG	1	4	2
Olfr1472	ATACAGTTTAAGGAACAAGGAGG	2	65	22
Phf20l1	TAAGTTGGGGCAGTCTTGCAAGG	1	85	29
Sclt1	AGCAGCTTCCATGATGAATCTGG	2	14	5
Olfr1109	GCAGCAAAGAAGTTGATTTGTGG	1	22	8
Olfr603	AGGACAAAACAAATTAGGGAGGG	1	34	12
Fndc1	GAGTCTCCATCCCAGGGAAGTGG	0	6	2
Arhgap23	GGGGAGGGTATCACAGACACTGG	1	4	2
Ddx23	GGCGCTGTGTCAAGCAAAGATGG	2	5	2
Tas2r122	AGAAAGCTGGTGTGTCATTGTGG	1	16	6
Olfr859	TCTTACAGACAATTTTCCAGAGG	1	22	8
Olfr259	GCAGCCAAGAAGTTAATTTGTGG	1	22	8
Olfr1189	AGAACATGTGCAGAAAACAGGGG	0	12	4
Fam184a	TCAGTCAGAATGTGAAGTACCGG	1	10	4
Kif13b	TCCTGAGAACCGGAAGTCCTGGG	2	11	4
Vmn1r227	ACATTAGGTCCATTTGTGATAGG	1	64	22
Olfr1045	CCTGAGGAACAAGGATGTGAAGG	2	56	19
Olfr1084	ATCCCCTGATCTACAGTCTGAGG	0	66	22
Olfr1179	AGAATGCCTTGAGAAAAGTTTGG	0	27	9
Olfr547	CAAGCAAATCCAGGAGCAGATGG	2	23	8
Zfp930	TTTATGCATTTGGAGACTGCTGG	2	53	18
Olfr726	AGGGGTCGCTATCTGAAGCCTGG	1	43	15
Olfr1145	CAGCCTTAGGAACAAGGAGGTGG	2	38	13
Olfr554	CTTCTTCAGATCCTAAAGACAGG	1	19	7
Wdr95	GGTTTCTTGCCCGAGTGCTAAGG	1	1	1
Wdr86	TCCTCTCCAGCCACTCAGGCTGG	0	0	0
Olfr196	AGTAGACGATCAAGATATGATGG	2	113	38
Znrf4	CAGTTGGGGTCAGGAGAGCTCGG	2	5	2
Olfr914	TATGACTAAACATTCTGCTCAGG	1	31	11
Olfr466	GTTTGACATCTTTGTTCCTCAGG	1	52	18
Olfr1126	ATTGAACATGGGAGTCACAATGG	2	83	28
Ddx60	ATTTTCACACAGTTCACGCAAGG	2	86	29
Iqck	ACTGACGTCGGCTAAGGATATGG	0	3	1
Ankrd12	CAAGGGGAACATAAAACTCCTGG	1	52	18
Nckap5	AAGCATCCAACGAGGCCTAGAGG	0	0	0
Olfr906	CCTTGAGTAGGTGGAAACTATGG	0	6	2
Nckap5	CTTCCCAAGCCTACCTCCTCAGG	1	19	7
Olfr1314	ACCCTGTGATCTACACACTGAGG	0	72	24
Olfr1098	ACCCACTTATCTATAGTCTCAGG	0	72	24
Olfr1206	ACCCGATCATCTATACATTAAGG	0	63	21
Olfr228	ATCCCTTGATCTACAGCTTGAGG	0	66	22
Gm12253	TTGGGGGCTCACAGTTCCAGAGG	2	17	6
Olfr707	AGGATGTGAAAGGGGCCCTCAGG	0	21	7
Vmn2r84	CTTCTAGTGCAGGGTTGCTAGGG	0	90	30
Olfr1471	CTACAGCCTGAGGAACAAAGAGG	2	65	22
Olfr730	CTTACTTCTCAGTTTCCTCATGG	2	56	19
Olfr1135	AAGGAACAAGGATGTACAAGAGG	2	38	13
Olfr624	CAGAGACTGTTTTCCTTGAATGG	1	10	4
Pcdhb10	TGAAGGAAAGTCCGCACTGCAGG	0	24	8
Prp2	CCACCACAAGGCAGACCCCAGGG	1	13	5
Slco5a1	GGGATGTTACAAAGCAGCATCGG	2	8	3
Fam186b	GTTTGAGAGTCGCTAACTAAGGG	1	-2	0
Olfr247	CCTTTCAAAAGGTAACACAGAGG	0	27	9
Vmn1r76	AAAGCAGGGTAAAAACACACTGG	2	26	9
Olfr741	ATCCTATGATATACAGTCTGAGG	0	48	16
Olfr417	GTCCAATCATATTCACACTCAGG	0	66	22
Nfxl1	AGGATCATTAATCCACACCATGG	1	7	3
Olfr667	AGTCAAGACCAAGCAGATTCGGG	2	74	25
Olfr1062	TTTCTCAAGCTATAGATGACAGG	0	81	27
Olfr1306	GCAGACAGCTAGTTAGCTATAGG	0	15	5
Olfr1010	AAGATGTCAAGGATGCATTGAGG	0	33	11
Olfr731	ACATTATACAGTGAAAGGACTGG	2	20	7
Olfr874	AGAAAGAATTCTCTTACCCAAGG	2	17	6
Ldlrad1	TCAGATGAGTACTCCTGTCCTGG	1	10	4
Vmn1r80	TATGAAAGCAGGGTAGAAACAGG	1	34	12
Olfr568	GATTCGAAAGGCTATTCTCAAGG	2	32	11
Olfr67	ATGTTAACATGTACTCACTGAGG	2	11	4
Olfr851	CCTTGAGGCAGCTCATCATTGGG	0	21	7
Olfr126	GACTATAGATAACAGGGTTGAGG	1	100	34
Sipa1l3	GCTCTTCAGCAGGGAGAAGAAGG	2	11	4
Zc3h12b	TCTAAGCTTGGCAACAATCAAGG	2	26	9
Olfr747	GCTCTGAGGAAAGTTCTGTTAGG	1	28	10
Olfr1104	TTTCTCAGACTGTAGATCAGTGG	0	69	23
Olfr1218	TCTCTTGCACATTTTTCTGATGG	2	41	14
Rfx7	CCATCCTACTGTTGAAATGTTGG	2	8	3
Olfr295	AGCAATCTCAGAAATAGTTGAGG	2	128	43
Olfr1143	GCCAAGTTCTTCTTATTCTCTGG	2	131	44
Olfr1160	TTCATTGAATGTCCTGTACTAGG	0	144	48
Olfr1216	GACACCATTGCTAAATCCTATGG	2	86	29
Olfr305	TAGATTACAGGATTGAGTGCTGG	0	111	37
Usp32	GACAGACGGCAAGAAGATGGCGG	2	65	22
Olfr883	ATCCTTTCATCTACAGTCTAAGG	0	60	20
Olfr1214	TAAATGCCATCAGGAAAATGAGG	0	36	12
Hnrnph3	TGAGTGGAGGTGGATGGCGTGGG	0	12	4
Coq10a	ACAATCCCTCGTCTCAAGTTTGG	1	1	1
Olfr1123	ACTAAGGAGTTTTCTCAGAGCGG	2	29	10
Olfr592	TGTTCTCACACTGTAAATGATGG	2	59	20
Olfr1288	CATCAGAAGGCTAAGTAGACAGG	2	29	10
Olfr560	CACAGCTTTACGTATCTGTTTGG	2	44	15
Olfr552	CTTAGGGCTATTCCTCAGAAAGG	2	20	7
Olfr1183	GCCATGAAAAAATTGTGGTGTGG	1	13	5
Olfr1196	CCATGCACAAGGTGTGGTCTCGG	0	42	14
Olfr1361	TAAAGAAAGTGCTAGGGAAGGGG	0	18	6
Olfr381	GTAGATGAAAGGGTTCAGCATGG	2	80	27
Kank1	GTCAAAAGAACCTCGGTGAGTGG	2	17	6
Rnf113a2	TAATGGCAATTAGATCCCATCGG	2	5	2
Itga10	AGAAGAAAGTGAGGAGAAGTTGG	2	11	4
Olfr1341	AGGGCTTTCCTCAAGGTAACAGG	1	25	9
Gm6592	TCATCATCTTCTTCCTCTTCAGG	0	21	7
Gm6614	AGTCATAAGTTCAAGAGTGATGG	1	25	9
Pdzd2	TTTCTAATCACTAACTGCACAGG	0	30	10
Myo5c	TTCTCTCTGGCTACAGTCTCCGG	1	4	2
Vmn1r13	TCAAAAACTTCTGAACAGTCAGG	1	109	37
Olfr430	GAGGACCTTCTTCAAGAAAGTGG	2	29	10
Olfr891	CTCACAGTGAGTGAATCACTGGG	1	13	5
Olfr1356	CTTGGTGAAGGGACCATGGTAGG	1	13	5
Vmn1r14	TAATCCGTGTGGTAAAAAACTGG	0	12	4
Vmn1r25	CTATGAGCTTCTGAACAGTCAGG	1	118	40
Dbpht2	AGGACCAGGGGAGTGGTGACAGG	2	-1	0
Vmn1r16	TCACAAACTTCTGAACTGTCAGG	1	121	41
Olfr775	ACAAGTAAAACAAGCCTTCAAGG	2	41	14
Plekhg4	GACCATGGGCAGAGGCCTTGAGG	2	20	7
Sepn1	CTCAGCAGGACTGGTCGTCCAGG	1	13	5
Dgkh	GTTCAAGCTCTTTAATTCCCTGG	0	3	1
Olfr201	TTACAGTCTGAGAAACAAAGAGG	2	41	14
Mmp27	TCATTCAATGTCAGTGTCAAAGG	1	100	34
Scaper	AGCAGGCCTGGGAAGAAGCCCGG	0	33	11
Olfr608	ACAGTCAATCCGTTGGTGTATGG	1	73	25
Olfr1095	GTTTCTCAGACTGTAGATGATGG	2	65	22
Olfr823	CATTGCTGAGAAAAATACCCTGG	0	9	3
Olfr1014	GAGGAATAAGGATGTGAAAGAGG	2	26	9
Olfr739	ATCCTGTGATATACAGTCTGAGG	0	48	16
Arfip1	TACTGTTCTTCGAGCCAAGATGG	0	15	5
Olfr798	ATTCAGCATTGGGGCAACAGAGG	2	98	33
Scaf11	GGGGTCTACAGAAAAAACCTAGG	2	2	1
Ttc37	GTCTCACAATCCACGATCACTGG	1	-2	0
Olfr1026	ACCCATTCATCTATAGTCTGAGG	0	48	16
Olfr1018	AGGATGTCAAAGGATCTCTGAGG	0	30	10
Olfr1153	GATTTACAGCCTCAGGAATAAGG	2	53	18
Kctd17	GGCAGGAGTGAGTCTCAGCCCGG	0	0	0
Vmn1r10	TCTGTTGATGTTTTGATTGCAGG	1	49	17
Olfr1049	ATAAATCAAGGGGTTAAGCATGG	2	71	24
Sec16a	AAAATATGCGGCATTGAACTAGG	2	2	1
4931429I11Rik	ACGCTGTCTAGACGATGTGAAGG	1	7	3
Krtap4-2	ATTCAAAGAGATTTAGCAGCAGG	2	2	1
Olfr297	GTTTAAGAATGGAGGAACAGTGG	2	95	32
Srp72	AAGAAGAAAGGAGGGAAAAGTGG	1	10	4
Cntnap3	TCTCTGTTGATGAACCCGTATGG	2	65	22
Ogdhl	CTAAAATGTCTTGCCCTCGAAGG	2	14	5
Gm4787	GAAGTCAGTTAACTGTTTGCTGG	0	6	2
Olfr1057	TTTCTCAAGCTATAGATGACAGG	0	81	27
Ankrd36	CCATGCAGAAGAGGGTAGCCTGG	0	15	5
Olfr1043	TGCTGCTGTTTTCTATGTTGTGG	2	107	36
Nxpe5	ATCCCTCAGGAACACTCAGGTGG	2	-1	0
Olfr225	GCTGTTCAGACACAAGAGGAAGG	1	16	6
Olfr1290	AGTAACTACCTTAGTCACAAAGG	1	13	5
Olfr92	AAGGAAAGATGAGGACTCTGAGG	2	11	4
Prr12	CCCAGTGTGGTCACCCGCAGCGG	1	4	2
Magee2	GTGAAATGTCCAACGTCAGATGG	2	-1	0
Srsf11	TGATCACCACGAAGAAGACATGG	2	17	6
Cldn24	GCTGTACAGTTCCATTTTCTAGG	1	25	9
Gm13124	TCCACAGTCAGTTTCATAAAGGG	1	10	4
Gm14345	CAAGTAATTCAGCAGTGTGAAGG	1	946	316
Olfr738	ATCCTGTGATATACAGTCTGAGG	0	48	16
Olfr231	TCATCAGAAGAGAGATGTTCGGG	2	14	5
Tox2	CCCTGGAGCAAGCAGGTCAGCGG	1	-2	0
Gm4297	ATGCATGAGAAGTCCATGGAGGG	1	70	24
Gm14308	ATCCATAAGCGAACATATACAGG	1	28	10
Foxi3	TCTATATATCAGAGCCATCCCGG	1	13	5
Nbeal1	CCAGATTTCAGCTGGAGAAACGG	2	29	10
Gm6927	AAACATGAGAGCACATAGACTGG	2	83	28
Vmn1r177	TCCCTTGCTGTTGATCTTTAGGG	2	56	19
Olfr767	TGAATGCTTGCTTCACCTGTTGG	1	46	16
Adamts17	CCTCTCCACCAAGCTCGTGACGG	0	0	0
Olfr564	AGCTCTTTGTCATGCTGGAATGG	1	16	6
Olfr520	GAGGAACAAAGATGTCAAAGTGG	2	41	14
Olfr190	CCTGAGAAACAAGCAAGTAATGG	2	38	13
Rhox2d	GGAGTTATAAGAGGCTGTAAAGG	0	0	0
Gm15104	TTCAAAAGGTTCTCTACGAATGG	0	12	4
Olfr765	TGAATGCTTGCTTCACCTGTTGG	1	46	16
Ccdc67	GTGTCTACTCTGCTTGAGTTTGG	2	20	7
Pcdhb12	CTCTTTCTTCAGCAGCAGCCTGG	1	52	18
Ccdc163	CAAGTTCTTACAGGTCACTCTGG	1	7	3
Gm8439	CTTAACAAGGCATTAGAGGAAGG	2	2	1
Gm13078	AGGTCTACTTTGTGAGTAAGAGG	0	54	18
Gm9376	AGAGAGCTTGAGCCTCTTCAAGG	2	56	19
Vmn1r27	TCAGAACCGATTTGTACCAAAGG	0	75	25
Olfr157	GGCTCTATCCCTCCATTAGAAGG	2	-1	0
Olfr64	TCAAGACCAAGCAAATTCAGAGG	0	30	10
Olfr66	GTCTACTGTCCAAACACAGTAGG	0	9	3
Olfr68	TCTTGGAGAATAGCATTTTCAGG	1	22	8
Gm6890	GCTGTTGTCAAACGAGGACGAGG	1	22	8
Vmn1r20	CTATCCCACAATTAGTCCTTTGG	2	80	27
Olfr746	CTCTCCATCATGTCTTCTTTGGG	0	27	9
Vmn1r5	TATGGTGGTGTTTTGACTGTAGG	1	61	21
Olfr1200	TTGTACTTTCTGTGACCTGTTGG	2	23	8
Olfr890	AAGTTTTTCTCAGTGCAATGTGG	1	37	13
Vmn2r121	TCCATCTTGGCTTCTAGTGCGGG	1	100	34
Gm2030	ATGCATGAGAAGTCCATGGAGGG	1	70	24
Gm3750	CTTGATGTGGATACATTCGCTGG	1	1318	440
Gm14374	AAGTGGTCATTTGGACGACTTGG	1	301	101
Vmn1r223	CACAGCAGGGCTTAGCATCATGG	1	22	8
Olfr323	GTCTACAGAGCCAGAGTGAAAGG	1	22	8
Gm5934	ATGCATGAGAAGTCCATGGAGGG	1	70	24
Adap1	CACTTCAAGCATAAACCCTAAGG	1	1	1
Gm15093	CATGACAACCAGTCACGGAGAGG	1	427	143
Gm14347	TTGCTCCTCGTTATATTCAAAGG	2	110	37
Iqcf6	TTTCGATGTCAAGCTCCAGCCGG	1	28	10
Gm14393	GAGGTCATCACTTCTTGCAAAGG	2	140	47
Gm3285	GACAGAAGTCCAGCTGCTGAGGG	0	0	0
Gm14351	TCCATGCTCTGGGAAAAACATGG	0	1197	399
Olfr1282	TTTCTCAGTGTGTAGATGGCTGG	0	60	20
Olfr907	AGATTAATGGATTCATCAGGGGG	1	79	27
Olfr1158	ACCCCTTGATATACAGTCTCAGG	0	69	23
Olfr55	TCTCTGGATAGAGTTTACTTAGG	1	22	8
4933415F23Rik	ATACCCCTGAAGAACTAAAAAGG	1	-2	0
Gm44	ACATTGGAGAAAGCAAGCCGTGG	0	24	8
Gm5132	CCACCAGAACCTGATAACAACGG	1	7	3
Gm13088	ACAACCCAATGTTCTAAGTGTGG	1	55	19
Gm7173	AGCAAAAATTCTCCCTTGTCCGG	0	96	32
9130023H24Rik	GGAAAGGTCATTTGCTCAAGTGG	1	7	3
Gm16390	AGCGATTTACATTTTGGATCGGG	2	8	3
Vmn1r194	AATGGAATCATGACTCACCATGG	2	107	36
Akap13	AAGATCTCTTCACCCTCTGCTGG	0	21	7
Fcgbp	GCCAGTGGTGACTGATCAGTTGG	2	-1	0
Gm436	TTACTACTTTTATGGAGCAGGGG	1	46	16
Vmn1r132	AGCACAGAACAAGGATCATTAGG	0	27	9
Fam178b	GCCCTTGGAAAGACATTTAAAGG	0	0	0
Gm572	AGTCTCTTATCTCCGCTCACAGG	1	-2	0
Serpina3j	GGGGAGTTCTAGTTTTGTGCAGG	0	6	2
Gm13271	AGTGTTCTTCCGCTATCTGAAGG	2	101	34
Brd1	CACCTCAGTCAATGTCACTGAGG	1	10	4
Cilp2	TTCGGCCCTGGACAGTGACCTGG	1	-2	0
Olfr597	AAACATGGTCATTCGAAAGCGGG	2	41	14
Cic	CAGCTGCCACAGGCAGGTGAGGG	0	0	0
Gm4906	CAGTTGTCATCGGGTTCTGGTGG	0	15	5
Gm13128	CTCCAAGCATTCACAAAATGTGG	2	17	6
Gm15114	TGTATCTAGCATGGAGCTACAGG	2	23	8
Dnajc21	AGAGAAGCGTAGAAGTAGATAGG	2	2	1
Gm2012	ATGCATGAGAAGTCCATGGAGGG	1	70	24
Vmn1r12	TTATCCCACAATTACTCCTTTGG	2	68	23
Gm12887	CAGGATCCTAAATTGCAGCATGG	1	55	19
Nav2	CCTTGGAGTCCACTCTGTGATGG	0	0	0
Gm11711	GACGGAGAGAAACACTTCCCAGG	1	16	6
Kif6	CAGAAAGTCAGTTGCTTCCCAGG	1	7	3
Gm5072	TGTGGGAGGAGCTGCTAGCTTGG	1	19	7
2310061I04Rik	CCCACGTCTGCATCAGGCCTTGG	2	2	1
Vmn1r167	CAGCAGAATAGCAGAGAACAAGG	0	18	6
Speer4e	CCAGCACCCACAATCTTCCTCGG	2	23	8
Slc2a7	CAAAAGGCTGTTTCCTTGGTAGG	0	15	5
Olfr1360	CGTTCAAGAGGTTGGTGACAAGG	0	24	8
Gm13125	TCTCCGACAATTACACATAATGG	2	23	8
BC068157	TGACTGGACTGTGGTGGAAGTGG	2	17	6
Gm5458	CATGTGTGTCTCAAGTGCCAAGG	2	17	6
Cyp4f17	CGGGTGGAGCCTCTGAGCAAGGG	1	13	5
Olfr1205	ACCCGATCATCTATACATTAAGG	0	63	21
Gm14459	TAATCGTCTTCTTCCTCTTCAGG	0	21	7
Olfr69	AGGGAGTCACTGATGTTCACAGG	1	-2	0
Gm4871	TTTCATTTTCTCTCTGCCTAAGG	2	14	5
Nrp	CGCTCGACATTACAGCTCACTGG	0	18	6
Uggt2	GTTCATGATGAACTCTAGCGCGG	1	-2	0
Spryd3	CACCCCTTGAGTGGCTAGTGGGG	1	-2	0
Gm6812	TGTCCTCCATCCTTCTTCACTGG	1	-2	0
Gm8787	CCACAGGCTATAAAGAAGAAAGG	0	45	15
Zfp831	CAGTGACGATGAAGACAGACTGG	2	17	6
Gpr137c	ACGTAACTCCACAGAACTGATGG	0	0	0
Olfr171	TCGGAATAAAGATGTCCTCATGG	2	47	16
Gm10094	ATCGGGCGCCGCCTTCGTCAGGG	0	21	7
Fam98c	GCAGAAAGAAGAAGAAGTGAAGG	0	0	0
Setd2	TCTAGTTCAGTGTCCTCTTTAGG	0	18	6
Prr24	GTCGGGCAGGATCAGGACCGCGG	0	3	1
Gm6406	TTGCAAGGCCCGGAAGCGACTGG	2	14	5
Luzp4	TGAAGAGAGTGATGAAAGTTTGG	2	44	15
Gm11710	GACGGAGAGAAACACTTCCCAGG	1	16	6
Vmn2r18	ACATGCTAGCAACCCTGCACTGG	2	104	35
Gm13109	TGCCATTGTTGCCAGTAAATAGG	1	-2	0
Gm13083	TAGAAGGTGAGGTCATTGCTAGG	0	9	3
Gm4984	CCCCAGTCATGAGGCCTATTTGG	2	-1	0
Gm2083	AGATTTGAGGTCAGACATCAAGG	2	98	33
Gm17359	CTCAGGACAAATACTTCTAGGGG	0	0	0
Vmn1r204	CAGGGGACACAGCAGAGATTAGG	0	15	5
Speer2	TACATTTCCTCGGTGTGAATAGG	1	-2	0
Tgif2lx2	CTGGCTACATGAACTGTTGTTGG	1	10	4
Prr23a	TTGCAAGGCCCGGAAGCGACTGG	2	14	5
Gm14920	CACCATCTCCCAGGTGGCCCCGG	2	14	5
Kcnt2	TGCCGCTGTTCAAGATTCTCGGG	2	20	7
Gm14501	GGTGAGGTGGCCCACACCACTGG	1	112	38
March10	CCAGGCCGGGTCATCTAGCAAGG	1	-2	0
Nav2	CCTTGGAGTCCACTCTGTGATGG	0	0	0
Btbd2	TGAAGTCATCTTCTACACCTAGG	2	2	1
Gm1993	ATGCATGAGAAGTCCATGGAGGG	1	70	24
Pramef6	AAGAATGAGCTGGCAGGGGAAGG	0	33	11
Gm3435	AAGACATGCTCTTCCCTTGCTGG	2	29	10
Olfr628	CACTTGATCTCGAATCTGTTTGG	2	47	16
Igsf9b	CAACAACCTTACCTACTTCAGGG	0	6	2
Gm12886	CATTCTTAGGGCATACTTCAAGG	2	29	10
Olfr773	TCTTTTTATTGAGTCCCAGAAGG	2	38	13
Gm4794	ACGGGAGCTTTCCTTCGCAAAGG	1	124	42
Dmrtc1c2	CACCAGACCCACAGCTAAACAGG	1	-2	0
Gm11563	TCAAGAAAGTTCTCAGCAGCAGG	2	2	1
AF366264	GTTACAGTAATTGACTGTGCAGG	1	13	5
Gm7157	AGGAAGGACTTGTATGTTTAAGG	2	23	8
Gm364	AATCTACGGTGTGATAAAAGAGG	2	8	3
Vmn1r169	CAGCTGAATGGCAGAGAACAAGG	0	18	6
Vmn1r100	CCATACTATCCTGATGTTGGTGG	2	188	63
Gm4220	TACATTCTCGACTCTTCATAAGG	0	105	35
Gm4179	TACATTCTCGACTCTTCATAAGG	0	105	35
Vmn1r112	AGCACAGAACAAGGATCATTAGG	0	27	9
Vmn1r130	AGATTTCTTCAGTCACATGGTGG	2	632	211
Vmn1r137	AGATTTCTTCAGTCACATGGTGG	2	632	211
Vmn1r165	AGATTTCTTCAGTCACATGGTGG	2	632	211
Vmn1r86	AGTTTTCAAAGTTCACTCCATGG	1	7	3
Vmn1r88	TGTTTTCAAAGTTCACTCCCTGG	1	7	3
1700019B03Rik	GTGACATTTATTGCTGACTCAGG	1	7	3
Vmn1r79	GAGAACAAAGGGACAAAACATGG	2	71	24
Vmn1r101	CAGGATAGTACGGGTTGCTCTGG	2	209	70
Vmn1r186	CTCTGCACATCATGTCAGTATGG	0	15	5
Vmn1r114	CCAAACTATCCTGATAGTGGTGG	2	236	79
Vmn1r187	CTCTGCGCATCATGTCAGTATGG	0	15	5
Vmn1r126	CCAAACTATCCTGATAGTGGTGG	2	236	79
Vmn1r39	CAAAGGAGTAATTGTGGGGTAGG	2	98	33
Vmn1r149	CAGGATAGTACGGGTTGCTCTGG	2	209	70
Vmn1r55	GACTGGCAAAGTCATTACAGAGG	2	11	4
Vmn1r123	ATCACAGAACAAGGATCTTTAGG	0	27	9
Vmn1r119	CTACCAGCATCAAGATAGTACGG	1	199	67
Vmn1r7	AGAACTGATTTGTACCAAAGGGG	2	101	34
Gm5725	ACACCAGCATCAGGATAGTATGG	1	199	67
Gm266	TGGCCCGCCGAGAGGTTCATTGG	1	7	3
Gm5728	CAGTTGAAAAGCACAGAACAAGG	0	18	6
Vmn1r122	TCTCTGAAGATCAACAGAAAAGG	0	51	17
Vmn1r120	CAGTTGAGGATCACAGAACAAGG	0	18	6
Vmn1r191	CACAGGGATGGGCTTCTGGCTGG	1	22	8
Vmn1r113	TGCATACTCATTTCTTCGTAAGG	0	105	35
Vmn1r173	ACCCCTAAAGATCAACATTAAGG	2	74	25
Gm14326	AAACATAAACGGACACATTCCGG	1	112	38
Vmn1r34	TTCTGAACAGTAAGCATGACTGG	0	147	49
Vmn1r176	GATCCTTGTTCTCTGCTATTCGG	1	10	4
Vmn1r170	CAGCAGAATAGCAGAGAACAAGG	0	18	6
Vmn1r94	CAGTTGAAAAGCACAGAACAAGG	0	18	6
Vmn1r160	AAGGCTTGTCAGTGTGGTTCTGG	2	86	29
Vmn1r129	ACACCAGCATCAGGATAGTATGG	1	199	67
Vmn1r175	CAGCAGAATAGCAGAGAACAAGG	0	18	6
Vmn1r1	TCAGTACTGATGAACACCAAAGG	0	60	20
Vmn1r31	TGTACCAAAGGAGTAATTGTAGG	0	87	29
Vmn1r77	AGCCTGTTTTTACCGTGCTTTGG	1	13	5
Vmn1r60	CTGTGCACATCATGTCAGTATGG	0	15	5
Vmn1r61	CTGTGCACATCATGTCAGTATGG	0	15	5
Vmn1r57	GACTGGGGGAGTAATTACAGAGG	2	11	4
Vmn1r224	TGATGAATCATGACTCAACTAGG	0	24	8
Gm10229	TCTGGCTATGGATCTGGATTTGG	2	50	17
Vmn1r91	TCTCTGAAGATCAACACTAAAGG	0	51	17
Vmn1r103	ACCTCTGAAGATCAACAGTAAGG	2	50	17
Vmn1r128	AGCACAGAAAAAGGATCTTTAGG	0	27	9
Vmn1r125	AAACAGAAAGACATTGGCCACGG	2	833	278
Vmn1r121	TACAAATTTTGTAGCGACTCTGG	0	15	5
Vmn1r118	CATTTGAAGAGCAGAGAACAAGG	0	18	6
Vmn1r117	ACACCAGCATCAGGATAGTATGG	1	199	67
Vmn1r116	AACTTGTTTTGTTCCACTTCTGG	1	382	128
Vmn1r115	CCCAGTATCTGCCTACACAATGG	1	22	8
Vmn1r111	CCGTACTATCTTGATGCTGGTGG	2	188	63
4930422G04Rik	TTAAGAAGATGGTCCAGCTGTGG	0	90	30
Vmn1r135	CAACAGTAAGGGGCAGATATTGG	2	62	21
Dnajc13	TGCTTCAAGTCTGATAGCCAAGG	1	10	4
Vmn1r139	AGCACAGAACAAGGATCATTAGG	0	27	9
Vmn1r143	CAACAGTAAGGGACAGATACTGG	2	62	21
Gm13272	TCGCAGACAGTGGGAACGCTGGG	1	31	11
Gm8660	CAGTTGAAAAGCACAGAACAAGG	0	18	6
Gm13285	AGAGGTGGAGGACCTGCCTGAGG	1	289	97
Gm13287	CTCGCAGACAGTGGGAAAGCTGG	0	30	10
Vmn1r152	CACTTGAAGAGCACAGAACAAGG	0	18	6
Vmn1r155	TGACAAACTGATGAATACTCAGG	1	589	197
Vmn1r163	CAACAGTAAGGGGCAGATATTGG	2	62	21
Gm8720	ACACCAGCATCAGGATAGTATGG	1	199	67
Vmn1r124	CAACACTAAAGTGCAGATACTGG	2	62	21
Vmn1r107	TGACAAACTGATGAATACTCAGG	1	589	197
Gm5726	TAGTTTAAGAGCACAGAACAAGG	0	18	6
Gm8677	TAGTTTAAGAGCACAGAACAAGG	0	18	6
Gm16442	AACCTGTACTATCTTGATGCTGG	2	191	64
Gm16451	AACCTGTACTATCTTGATGCTGG	2	191	64
Gm8453	CATTTGAAGAGCAGAGAACAAGG	0	18	6
Gm4498	CATTTGAAGAGCAGAGAACAAGG	0	18	6
Zc3h13	GCAGGAGCTGTGTGTGTCCTAGG	2	2	1
Rpl3l	GACATCTTACATGTTTCCCAAGG	2	8	3
Gm2696	GCTGGACTTCTGTCCACAGCTGG	2	20	7
Gm6164	ACACCAGCATCAGGATAGTATGG	1	199	67
Gm8693	CCGTACTATCTTGATGCTGGTGG	2	188	63
Gm4133	CTACCAGCATCAAGATAGTACGG	1	199	67
Gm4187	CTACCAGCATCAAGATAGTACGG	1	199	67
Gm10665	CAATACTATCCTGATGCTGGTGG	2	236	79
Gm4201	ACACCAGCATCAGGATAGTATGG	1	199	67
Gm4141	ACACCAGCATCAGGATAGTATGG	1	199	67
Gm4214	TACAAATTTTGTAGCGACTCTGG	0	15	5
Gm4175	TACAAATTTTGTAGCGACTCTGG	0	15	5
Gm4216	CAGTTGAAAAGCACAGAACAAGG	0	18	6
Vmn1r168	TAGTTGAAGATCAGAGAACAAGG	0	33	11
Zcchc3	CCAGCGTGGCGGGGCACTGAAGG	0	0	0
Gm10666	ATTCTGGTTCCTATTAGTAGAGG	1	598	200
Gm4177	CAGTTGAAAAGCACAGAACAAGG	0	18	6
Lactbl1	GTGTTCAGCTCCCAGTGAGCTGG	1	-2	0
Vmn1r184	CCTCATGTCTAGATGCAATTTGG	2	41	14
Vmn1r158	CAGGATAGTACGGGTTGCTCTGG	2	209	70
1700008F21Rik	ACAGTTGGGTGAACAAAGGAAGG	2	41	14
Vmn1r151	ACCTCTGAAGATCAACAGTAAGG	2	50	17
Tubgcp6	CTGTCTGTCCTCAGGAGTCCTGG	1	4	2
Vmn1r127	CAGTTGAAAAGCACAGAACAAGG	0	18	6
Olfr426	AATCTACAGCCTGAGGAACAAGG	2	71	24
Vmn1r104	CACTTGAAGAGCACAGAACAAGG	0	18	6
4933416I08Rik	CACTAAATGAGGCCCTCTATTGG	1	-2	0
Obp2b	GTGTGTGTCTGGGAGTAACTAGG	2	2	1
Vmn1r142	CAGTTGAAAAGCACAGAACAAGG	0	18	6
Vmn1r157	AGCACAGAACAAGGATCATTAGG	0	27	9
Vmn1r159	TCTCTGAAGATCAACAGAAAAGG	0	51	17
Ttc39d	GGAAGCCCGGCTACAGTTTAGGG	2	44	15
Gm14436	GGTAAAGCCTTTGCACAAAGCGG	1	52	18
Gm3706	CTTGATGTGGATACATTCGCTGG	1	1318	440
Vmn2r25	TATGTGATCCTACTGAAGTCAGG	1	34	12
Sult2a4	CCCCCCAGGGATGTTCCCATGGG	2	8	3
BC018507	TCGGCTGGCTGTACAAGCAAAGG	1	19	7
Olfr1249	GAAGACAGCCGTATTCTACTTGG	0	33	11
Gm15293	CATGAAGAGCAGACCCTTCTTGG	1	130	44
Vmn2r66	GCAAAGAAGCAGCCCTGCACTGG	2	113	38
Gm4305	CGCCCAGCTGGATTATTATCAGG	2	23	8
Gm13278	AGAGGTGGAGGACCTGCTTGAGG	1	289	97
Vmn2r98	GCACTCCTTGTCTTCATATTTGG	1	103	35
Olfr706	AAAGAGTAAGGTGTGCTGGCAGG	1	16	6
Vmn2r12	AGCGGTCATGGTGGTTGTGGAGG	2	83	28
Vmn2r22	TATGTGATCCTACTGAGGTCAGG	1	34	12
Olfr177	CGACCAAGTTCACTTAATGAAGG	1	130	44
Gm3383	TGATCTCTTCTTGGTCATTTTGG	2	515	172
Gm13057	TGCCATTGTTGCCAGTAAATAGG	1	-2	0
Olfr1331	GGCAGGTGTGCCAGTGGACCAGG	1	10	4
Zbtb11	AGCAGCACTCACTCTGCCTCTGG	0	6	2
Mup8	CCTGAGCCTCCAGTGTTGAGTGG	1	97	33
AU018829	CATCCCATGGCTGTTCCAAGAGG	2	1322	441
Card6	GGGCCTTCCACCCAAGAGCAGGG	0	12	4
Gm14354	CCACATACATGTCACTCACTTGG	2	17	6
Gm4858	GGTGTAGGTCATAGCTGAGTAGG	0	6	2
6430550D23Rik	GTTATTGCAGCTTGCTGATCTGG	2	38	13
Fryl	GTTGGAAATATGACGAGCACTGG	1	10	4
Vmn2r92	AGGGAAGGTCATGATGGCTATGG	2	158	53
Olfr1028	TATTGTTGCAGTTTGTTGGAAGG	0	15	5
Vmn2r108	TAGGGGCAAATATGAAGCCAAGG	1	100	34
Olfr1039	ACTCAGACTTTCTGGAATCATGG	1	16	6
Olfr1076	ATCCCTTGATCTACAGCTTGAGG	0	66	22
Herc1	AGAAATGTGGACAATGCAGAGGG	1	22	8
Cyp2t4	AGCCTTCCAGCTCCGCTTGGTGG	2	11	4
Olfr918	ACCCTCTGATCTACAGTTTGAGG	0	69	23
Vmn2r62	AGAACTCACGTCTTGACATCAGG	0	36	12
Vmn2r86	CTTCTAGTGCAGGGTTGCTAGGG	0	90	30
Gm7861	TATGATGTGTATTTGGAGCTTGG	1	25	9
Olfr1066	ACCCCTTAATATACAGCTTGAGG	0	66	22
Vmn2r103	GCACTCCTGGCCTTCATATTTGG	1	100	34
Olfr1193	AGTTTTCCTGGGAAACTACTGGG	0	9	3
Dchs1	ATGCGCAGCTCTGTGTCATCCGG	0	18	6
Gm5415	GTGGGTGTTGTTACAGTAACTGG	1	4	2
Vmn2r73	GTATCTTGGCCTCAAGTGCAGGG	0	114	38
Zfp934	AACCATGTAAGGATACATACTGG	1	31	11
Gm10334	AGGGAATGGGAATTTCTAGTTGG	2	-1	0
2010315B03Rik	ACTGTCCACAGCATAAAAAAAGG	1	13	5
4933416C03Rik	TGAACAGATCCTTTTTCTACAGG	2	32	11
Olfr1121	ATACAGCCTTAGGAACAAAGAGG	2	41	14
Vmn2r23	AGGTGACCACTCAAGAAAGAAGG	2	14	5
Vmn1r174	CCCTTAATGTTGATCGTTAGGGG	1	64	22
Akap11	TACTTTCTAGACAAGCATACTGG	2	8	3
Vmn2r48	TAGCACTAAGGGCAAACACATGG	2	140	47
Ptar1	GTGACTCTGAGTCAGTGAAAGGG	1	-2	0
Cep350	ATCAGATCAGTGAAAAGCAGGGG	0	21	7
Vmn2r10	AACGGTCATGGTGGTTGTGGAGG	2	128	43
Vmn2r13	TGTGGAGGTGTTCTCCATCTTGG	2	65	22
Vmn2r31	GGCACTTGGAAGCTTCACTTTGG	2	296	99
Olfr575	GACACGGCAAATTCGTGAAAAGG	2	29	10
Olfr968	GATCTACAGCCTGAGGAATAAGG	2	62	21
Olfr1329	CAAGGTGATGGGACATGCTAGGG	2	14	5
Vmn2r2	CACCACAGTGTCCACTGTTCTGG	2	11	4
Olfr1415	GTGAAAAGGACCCTGGGTTTGGG	1	16	6
Gm17727	TTGCTGTGCCAAGTGATGAATGG	0	9	3
Tmsb15l	CATTGTGTTCTTTCTCTTGCTGG	1	25	9
Zfp804b	TGTGAAGGAGGCTTTAAATATGG	2	20	7
Vmn2r63	AGAACTCATGTCTTGATATCAGG	0	36	12
Vmn2r19	TATGTGATCCTACTGAGGTCAGG	1	34	12
Olfr1221	AATGTGGAAGAGATTGGTAGTGG	2	20	7
Gm6710	GAGGTCACTACTGCTTGCGAAGG	2	149	50
Vmn2r93	ACACTTTGGACCAAATATGAAGG	2	104	35
Olfr294	AAGCTTGGTTGTAAAATGTGAGG	2	26	9
Olfr1255	CTACACCCTCAGAAATTCTGAGG	2	44	15
Olfr224	ACTTCACTGTTTCTGGAAAGTGG	1	16	6
Vmn2r87	CTTCTAGTGCAGGGTTGCTAGGG	0	90	30
Rhox3c	AACAATACAGGTGGTATAAGAGG	0	9	3
Vmn2r57	AGAACTCATGTCTTGATATCAGG	0	48	16
Rhox3e	AACAATACAGGTGGTATAAGAGG	0	9	3
Vmn2r67	GTATCTTGGCCTCAAGTGCAGGG	0	114	38
Zfp651	GGGTCAGTTAGTGTCCAGCCTGG	2	11	4
Vmn1r93	ATTCTGGTTCCTATTAGTAGAGG	1	598	200
Olfr311	ATCCAGTTATCTATTGTCTGAGG	0	57	19
Rsf1	AGCTCATCTTCATCTTCCTCTGG	0	66	22
Gm3415	TTTCGTCATCCCTCTGCCTGAGG	2	14	5
1700029P11Rik	CTGCTGGAGGACGACTGAGTGGG	1	-2	0
Vmn2r24	AATGCTATGTGATTCTACTGAGG	0	39	13
Vmn2r90	TCCCATTCAAAAAGGAATAGTGG	1	19	7
Gm8369	TGTGTTTGGTAGGAATTATCAGG	2	11	4
Vmn2r104	ACATTTGGGACCAAATATGAAGG	2	104	35
Vmn2r27	TATGTGATCCTCCTGAGGTCAGG	1	46	16
Klhdc7b	TGACTCTGCCCCCTAAGACCTGG	0	21	7
Lrrc10b	GAGGCTCAGGTGCCCAATCCTGG	0	9	3
Vmn1r181	CAGTTGAAGAACACAGAACAAGG	0	18	6
Olfr1087	ACCCCATGATATACAGTTTGAGG	0	66	22
Gm13889	CAAGCGGGCTACCGCCTCACAGG	1	-2	0
Gm13277	AGAGGTGGAGGACCTGCTTGAGG	1	289	97
Vmn2r14	TTCTGCAGAAAGTTTGAATCTGG	0	39	13
Olfr1016	GAGGAATAAGGATGTGAAAGAGG	2	38	13
Tmem116	CATTCTAGGGTCTCAAAGAACGG	2	2	1
Zscan4e	AGATACTTCAGTCAGATCTGTGG	1	7	3
Olfr1051	ATAAATCAAGGGGTTAAGCATGG	2	71	24
Olfr191	ACCCAATTATCTACAGTCTGAGG	0	54	18
Vmn2r5	CACTACAGTGTCCACTGTTCTGG	2	11	4
Olfr735	GCATCCCACTGCTTTGCTAAAGG	1	7	3
Fancf	TCCTGGTGGTGCTTGAGTGTGGG	0	18	6
Gm8898	ACAGAAGAGAAAGTCTACGAAGG	2	236	79
Gm7257	AAATGAAGTGCTGCAAGAAAAGG	0	24	8
Vmn2r58	TCAGGCACAAAAAACATTCAAGG	0	27	9
3110021N24Rik	CCCGTGGCCCGCCCCTGACGCGG	1	-2	0
Vmn2r54	AGGGTGAGATGCTCCAGAGAAGG	0	42	14
Olfr1303	TAGATAACTGGGTTCAGAAAAGG	0	93	31
Hsd17b14	GTGTACATTAGGTGGGAGAGTGG	2	17	6
Gm13276	AGAGGTGGAGGACCTGCCTGAGG	1	289	97
Gm14139	CCCTATGAATGTAAGCATTGTGG	1	73	25
Olfr1219	AGAATGCTATCGGAAAAATGTGG	0	36	12
Ccdc152	ATACCCGCCTCATGCGAAGACGG	0	9	3
Gm10697	GAGACCCATCCCCACTTGGTTGG	1	7	3
Vmn2r75	GCAAAGAAGCAGCCCTGCACTGG	2	113	38
Gm10318	CCAGAAGTCCAGCTGCTGATGGG	2	-1	0
Olfr819	CCTTTCAAAAGGTAACACAGAGG	0	27	9
Vmn2r69	ACAAAGAAGCAGCCCTGCACTGG	2	110	37
Gpr52	AGATCCCAAACCTAGGAGACGGG	2	23	8
Vmn2r105	GCACTTCTTGGCTTCATATTTGG	1	103	35
Vmn2r74	GTATCTTGGCTTCAAGTGCAGGG	0	111	37
Olfr894	AGCTTGCTATGAAGAAATCCTGG	0	21	7
Vmn2r109	GGGACAAAACACATTCTAGAAGG	0	24	8
Zscan4b	AGATACTTCAGTCAGATCTGTGG	1	7	3
Olfr1188	CTACACTGTAAGGAACGCAGAGG	2	47	16
Prdm15	GCTGCTGCTCATTCTGTACCTGG	1	31	11
Gm16501	CAGTTGTCTTCAGGTTCTGGTGG	0	15	5
Pnmal2	AGTGACATCTGCGGCACTAACGG	1	-2	0
Gm6370	TTTCATTTTCCCTCTGCCTGAGG	2	14	5
Vmn2r91	GCACTCCTTGCCTTTATATTTGG	1	94	32
Gm11544	CTGTGTGTGAGGAAGCTCAAAGG	1	-2	0
Olfr1112	TATATCATGGGGTTGAACAGTGG	0	81	27
Vmn2r51	TAGCACTAAGGGCAAACACATGG	2	140	47
Gm4312	CGCCCAGCTGGATGCTTATCAGG	2	23	8
Vmn2r83	TTAGGGATGAAAGACATGATAGG	0	27	9
Olfr455	TCCTGGGGTTCCGTGGATCAGGG	0	12	4
Gm4307	CGCCCAGCTGGATTATTATCAGG	2	23	8
Vmn2r85	CTTCTAGTGCAGGGTTGCTAGGG	0	90	30
Olfr871	AGAAGGCCTTAAAAACACTTGGG	0	24	8
Cyp4a31	CTTGTCCTTATCAGAATCAGTGG	1	-2	0
Gm5885	TACCTTTTTGGCTTGGGCCCCGG	0	12	4
Gm2799	CCACAGCCAGAAGACATAGCCGG	1	1423	475
Olfr740	GATATACAGTCTGAGGAACAAGG	2	41	14
Olfr393	GAGGAACAGAGACATGAAGAAGG	2	44	15
Vmn2r59	AAATCTCCTGTCTTGGCATCAGG	0	54	18
Olfr1107	AGAGAAGTGACATATTCAAGAGG	2	-1	0
Gm17296	GTGCGGAGCCACCATCCTGAAGG	0	0	0
Rhox3h	AACAATACAGGTGGTATAAGAGG	0	9	3
Apol11a	ACTTCTGCTCAAATTCCTGAAGG	1	46	16
Gm10436	TACCCAATGTTGCCGTTTTGTGG	2	11	4
1700113H08Rik	ACTCACACTAACTGCTGAGAAGG	1	-2	0
Cep192	CGACTAATCGGTGAATCCCTTGG	1	13	5
Olfr1031	GCACTCGTGGAACTTTTTGTAGG	0	30	10
Ascl4	CTCGCCCTGCAGCGAGTCTGAGG	2	14	5
Olfr1053	GCCTTCTACAGGGTACTAAAGGG	1	25	9
Gm15881	AGTCAGCTATATATGCCATCAGG	1	31	11
Cyp2w1	AGATCTCGGCACCACACACAAGG	2	17	6
Vmn2r20	TATGTGATCCTACTGAGGTCAGG	1	34	12
Vmn2r70	ATATTGTCAGCTATAGCATGTGG	0	21	7
Vmn2r76	GCAGAGAAATATTCCTGCAGTGG	2	101	34
Olfr596	AGGACAAAACAAATTAGGGAGGG	1	34	12
Olfr612	AAAAGCAACAAAGAAAGCTCAGG	2	20	7
Gm2913	TGGTGCTTTGTACACAGATGCGG	2	1034	345
Gm13040	TGCCATTGTTGCCAGTAAATAGG	1	-2	0
Olfr1129	ATTTAACATGGGAGTCACAATGG	2	83	28
Ccdc146	ATTTCAATGGGCTTTACAACAGG	0	18	6
Vmn2r106	GGGACAAAACACATTCTCGAAGG	0	24	8
Vmn2r77	ACAAACAAGCATCCCTGCACTGG	2	113	38
Vmn2r56	ACTTCTTCCTGGCTCAGGCAAGG	1	16	6
Gm4301	CGCCCAGCTGGATGCTTATCAGG	2	23	8
Vmn2r110	GGGACAAAACACATTCCCAAAGG	0	24	8
Atad2b	ACTCAGCATGAGAAGTTCATAGG	1	-2	0
Col22a1	GCCCGGCCAAGTAATGTGAAGGG	1	10	4
Olfr615	CAAGGCAGAGCGAATCTGCTTGG	2	44	15
Vmn2r49	TAGCACAAAGGGCAAACACATGG	2	140	47
Vmn2r95	AGGGAAGGTCATGGTGGCTATGG	2	119	40
Tmem196	GCACCGCAACTGATGTTTAATGG	1	25	9
Fam129c	GTAGCCCAGTGGGTCCAGGAAGG	1	34	12
4930467E23Rik	AAGATAGATTTAAGCTGTCCGGG	0	153	51
Krtap9-1	GCCACAGGGCTCACAACAGCTGG	2	20	7
Vmn2r7	CACCACGGTGTCCACTGTTCTGG	2	11	4
Vmn2r30	GCTAGTGTTCTGTAGTGTCTGGG	2	185	62
Olfr220	AAGTGGTTCTGGGGGAGATGGGG	2	17	6
Vmn2r65	ACAAACAAGCAACCCTGCACTGG	2	113	38
Bod1l	TGAAAAAGGCAAAGCGGTAATGG	0	0	0
Gm12169	TCCAAAGCTGCAGGAAGTAATGG	0	0	0
Vmn2r15	ATCTTTGTACTTCTGCAGAAAGG	2	29	10
Olfr1022	CTATGAAACAGGTGATCAAGGGG	0	30	10
Cyp4a30b-ps	TGATACAAGGATTGGGACCCTGG	2	71	24
Vmn2r53	GTGTCCTCAGGAGAGTCACTAGG	1	16	6
Olfr194	TAAATGAAGGGGTTTAGTAGAGG	0	69	23
Olfr1513	AGACCTCACTCTTAGTGCTTTGG	1	16	6
Vmn2r3	CACCATGGTGTCCACTGTCCTGG	2	11	4
Tmem200b	TATACCTTGAACCTCAGACCCGG	1	1	1
Sult2a5	CCCCCCAGGGATGTTCCCATGGG	2	8	3
Usp31	CCGATTGCAGAAGGTCACTGAGG	0	0	0
Gm6904	CTCAGAGTCAGGTACTGAATGGG	2	11	4
Ccdc112	CCTGGCGACAAGGAATCTAGAGG	0	0	0
Nbas	CCTCAGTGCAGTGAGGCAGTGGG	2	8	3
9530053A07Rik	GCCAGTGGTGACTGATCAGTTGG	2	-1	0
Vmn2r100	AGGGAAGATCATGGTGGCTATGG	2	131	44
Vmn2r71	ATTTGGGGGCAAAAATGCAAAGG	1	97	33
Myo18b	AGGAAGTACCTCCAGCAGTAGGG	1	1	1
Gm8267	CATCTCATCCCCAGTACTCATGG	1	64	22
Vmn2r82	TAAGTAAAGTTTTGCTCCTGTGG	1	22	8
Gm15455	CTGCTTTCAAAGTTGTTCACTGG	1	-2	0
Olfr618	CCAGCTGTTTTCTTTCACTAAGG	2	14	5
Vmn1r24	TCAATGTGCTGAAAAACTTGTGG	0	9	3
Gmcl1l	GTGTTGTAAAAGCTGTTTCGTGG	2	659	220
Vmn2r21	TATGTGATCCTACTGAGGTCAGG	1	34	12
Gm15127	AGACAGTTGAACTGAATGTAGGG	0	90	30
Vmn2r46	ATAACACATGACCTTGCCCTTGG	2	17	6
Olfr710	AAGGAACAAAGATGTGAAAGGGG	2	38	13
Vmn2r29	CAGCACCAAGGGCAAGGTCATGG	2	140	47
Vmn1r-ps103	ACTCTAGAATTTCTGAGCCTTGG	0	18	6
Olfr1253	TTGGACTTAACATTTTCTGCAGG	1	52	18
Vmn2r107	GCACTCCTCGCCTTCATATTTGG	1	115	39
Vmn2r118	GCCTCGAGTGCAGGGCTTCTAGG	1	91	31
Zscan29	TTTCTCGAGTATGAGTCTCTCGG	1	28	10
Vmn2r78	GCAAAGAAGCATCCCTGCACTGG	2	119	40
Hfm1	GAAGAAATGAAGGCTCTTCTGGG	1	25	9
Olfr235	CTTTTTCTGCAACCGCTTCATGG	2	29	10
Mup13	CCTGAGCCTCCAGTGTTGAGTGG	1	97	33
Gm12171	GACAACGTCTACATCATCAAAGG	1	28	10
Zfp934	AACCATGTAAGGATACATACTGG	1	31	11
Gm3701	CGATCTCTGCTTTTTGTGTTTGG	1	1054	352
Vmn2r8	AACGGTCATGGTGGTTGTGGAGG	2	128	43
Olfr204	TAAATAAAGGGGTTTAGCAGAGG	0	66	22
Dennd4a	ACACACACGTCTTAAAGATAAGG	0	3	1
Gm3494	CATCTGTGTCCCAAGTCCCAAGG	0	87	29
Olfr877	AATCTATAGCCTGAGGAATAAGG	2	53	18
Phldb3	ACTCGGGGGGGGGGGGTCAGGGG	1	-2	0
Fam47e	AATCCCGGGAGCAGATGAGTCGG	1	-2	0
Vmn2r16	TTCTGCAGAAAGTTTGAATCTGG	0	39	13
Myh15	AGCAAAGGAACTTGAGAAAAAGG	2	17	6
Etohi1	GAGATGACTGCTTCTTGCAAAGG	2	65	22
Cyp2c69	CCAGATGTGCTTCATCCCTGTGG	2	8	3
Vmn2r4	CACCACGGTGTCCACTGTCCTGG	2	11	4
Vmn2r120	GGTTCTTTTAAAGGACTGAGAGG	1	22	8
Vmn2r60	AAAACTCCTATCTTGGTGTCAGG	0	18	6
Zbtb10	TCAGGAGGCGTTTATGTCTCTGG	1	7	3
Olfr748	GCCCTCCATAATGTTTTCTTTGG	1	7	3
Olfr221	GTTTGGGGCTGGAAAGCAATGGG	1	7	3
Krtap11-1	TAGGGACTTAGCAAGTTCTTCGG	1	7	3
Rhox2g	GGAGTTATAAGAGGCTGTAAAGG	0	0	0
Olfr976	AATGCAACCTTTGGGGTATAAGG	2	8	3
Vmn2r101	AGAAGAAAACACACTCTAGAAGG	0	24	8
Glyatl3	GCTTGTCTTGAGAAAGCTGCAGG	0	24	8
Gm8898	GAGAGTATTGCTATGTGCAAAGG	2	137	46
Tex28	CTCCATCAGATGGACACTGAGGG	0	0	0
Vmn2r33	TTTTGGGTAGAATTTCTGTCTGG	0	66	22
Olfr485	ATCCTCTCATCTACAGCCTTCGG	0	60	20
Gm4303	CGCCCAGCTGGATTATTATCAGG	2	23	8
Parp4	AATTTCATTGGCTTCAGCCTTGG	1	1	1
Olfr1302	ACAACTACATGGATTCCCAAGGG	0	12	4
Olfr699	TGAGGAGGGTCTTGGGTAAGTGG	0	30	10
Cyp4a32	AGTGGAGCTTCTTGAGATGTAGG	1	16	6
Gm3409	TTTCGTCATCCCTCTGCCTGAGG	2	14	5
Vmn2r11	AACGGTCATGGTGGTTGTGGAGG	2	128	43
Vmn2r97	TGGGACCAAATATGAAGATAAGG	1	109	37
Vmn2r35	GCATCCATTGCAGGGATGCTTGG	1	118	40
Gm3402	TTTCGTCATCCCTCTGCCTGAGG	2	14	5
Cyp4a29-ps	ATGGGATCTACCTGCATCTCAGG	0	15	5
Mup7	CCTGAGCCTCCAGTGTTGAGTGG	1	97	33
Vmn2r80	ACAGGGATAAAAGACAGCACAGG	0	21	7
Psg20	TTCATCACGGCCAGGCTGACTGG	0	21	7
Vmn1r68	GATTCAGTTTGGTCTGGACTTGG	0	18	6
Vmn2r79	TTTGTGGTCTCCACAAAATAAGG	1	70	24
Gm3696	TTGGGACACAGATGTTCTTGTGG	0	36	12
Olfr743	ATCCTGTGATATACAGTCTGAGG	0	48	16
Olfr1089	AGAATGCTGGACAGAGGATATGG	0	24	8
Vmn2r9	TCTATCTTGGCTTCTAGTGCAGG	1	100	34
Gm514	GGAGGGACAGGCTTGCTCAGGGG	1	-2	0
Gm6696	CTGAATGGGACCTGCAGAAAGGG	1	34	12
Vmn2r17	CTTCTAGTGCAGCATTGCTAGGG	0	90	30
Gm17019	CCAGCACCCACAATCTTCCTCGG	2	23	8
Pom121l12	CCAAACTGGGCTAGAATGTGTGG	1	4	2
Eid2b	GGTGAAGGCCACCCCTCAGTCGG	2	-1	0
Serpina3i	TGAGAAGTTCTGGTCTCACTTGG	2	-1	0
Gm10324	GAGATGAGAAGGTCTTGCAAAGG	2	131	44
Olfr881	ATTCAACATTGGGCCCATAATGG	2	92	31
Gm13286	TTCCCACTGTCTGCGAGATGAGG	1	1	1
Usp35	CCACAGACTGGTCTTCTAATGGG	2	-1	0
Vmn2r61	TGTGTGTCTGATGTCAATACAGG	2	59	20
4930571K23Rik	CTGGATCTATGTGTTTAGCCTGG	0	0	0
Gm15299	CTGAATGGGACCTGCAGAAAGGG	1	34	12
Ncrna00085	CCACACTAGCAGAGTAACACTGG	2	47	16
2010315B03Rik	ACTGTCCACAGCATAAAAAAAGG	1	13	5
Gm10024	TAGAGACACTGGTCAGCAGCAGG	2	2	1
Olfr1195	AAAATGCCATGAGGAAGTTGTGG	0	30	10
Olfr1154	AAGACGTCAAATTTGCGTTTAGG	0	33	11
Vmn2r47	TATTTGGCCTGCATGGCACTTGG	1	283	95
Olfr1085	ACTGGTAACTATCTTTTCCCAGG	2	23	8
Gm14391	GAGGTCACTACTGCTTGCGAAGG	2	149	50
Vmn2r102	AGGGAAGATCATGGTGGCTATGG	2	155	52
Gm10471	GGTAGGGCCTATTCCCACTCAGG	0	6	2
Vmn1r90	ATCAGAGAACAAGGATAACTAGG	0	42	14
Trim55	TTCATTTAGGGAATTCAACCAGG	2	17	6
Gm13212	CTTCTGCATGAATTCCCTGATGG	1	535	179
Ccnb1ip1	CAGAGCAGCAAGTCTGCAGCAGG	0	27	9
Vmn2r36	TGGAATCTCTCACAACACCTTGG	1	1132	378
Chd2	TGTTCTAGTGATCTCTCCAAAGG	0	57	19
Macc1	GACTGCTTTCTCTACTTCTCAGG	2	11	4
Pot1b	GATGATGTCTTCTGCAATCATGG	2	17	6
Rdh8	CAGTTCTGCTCTGTTTGTCTAGG	0	15	5
Gm13178	TGCTGTCATCAGTTACATTAAGG	2	11	4
Cdh18	AAGAAGTTAGCTGAACTCTATGG	1	31	11
Kctd9	GCCACTCTCATCTGACACTCTGG	1	7	3
Ccdc170	CAAGACATGGCTGCTGAGCAAGG	1	40	14
Ccdc166	AGACGACACAGAAACTGTCTTGG	2	14	5
Palld	TGTGTCCTGCACTGCCCGGCTGG	2	26	9
Etohi1	CGTACATGTGAACTTCACTCAGG	2	152	51
Olfr900	CATTTACAGCCTCAGGAACAAGG	2	50	17
Olfr208	TTTCTGAGGCTGTAAATGAAGGG	0	54	18
Ear10	GGACAGTCCCATGTATCCAGTGG	2	32	11
Ear4	AACTGGAACCACTGGATACATGG	2	35	12
Olfr899	TACAACATAAGCACTTCCCTTGG	1	28	10
Olfr1316	ATCCTGTGATCTATACATTCAGG	0	72	24
Fignl2	TGTATGGCTCCGGACACTGAGGG	0	0	0
Klra14	CTGTATTTGTGGGAAGAAACTGG	2	20	7
Npffr1	TGCCCCTCACTATCCCAGCCTGG	0	12	4
Vmn2r96	GCACTCCTTGCCTTCATATTCGG	1	100	34
Tmem170b	TTCCCTCAGAACTCAGAGTGTGG	2	2	1
Gm12794	CTTCTCTTTGCTGCCAACAAAGG	1	19	7
Gm16405	AAGAAATCGTTGGAGATACACGG	0	171	57
Kcnk16	ATGGGGATTTTCTGTGATCTAGG	0	24	8
Pik3c2b	GGACTGGGTTCTCGAGGTCATGG	1	10	4
1700065D16Rik	GGTCTCTGCCATAATAGTCATGG	2	26	9
2700089E24Rik	GGCTCTAAATGTGTACCTGCAGG	1	10	4
2700089E24Rik	GCCATCACCTTTTGATTACTAGG	2	2	1
Gm15056	AAGATAACTTCCTCAGGTCATGG	2	2	1
Gm6583	GGGGCACTACACAAAGAATGAGG	1	1	1
R3hdm1	ACGATTTCCACATTTTGGAAAGG	0	18	6
Ccdc71l	GCCGCAGCGCGCATCACAGCCGG	1	1	1
Gm715	AAGAGGCAGTTTAGACCATTCGG	1	4	2
Myh7b	GCAAGGTCCAGGGATGCCCTGGG	1	22	8
Trdn	TGTTCTTGTTGCTTCTGTCCTGG	0	18	6
Ccdc121	TTTTGATTTGGTGCTCAGCATGG	2	29	10
Pcdh11x	ATCCATATAGGCTTTACAAGGGG	1	1	1
Pcdh11x	ATCCATATAGGCTTTACAAGGGG	1	1	1
Tex33	CCAATGTCCTTTCAACTACTTGG	2	-1	0
Elmsan1	GAGAGCGGCGAAGGGGAGAAGGG	1	7	3
Sdhaf1	GTCTGTCTGTCACCGTCCATCGG	2	5	2
Dcun1d2	GAGACGCAGCCCTTTCTAGATGG	2	-1	0
0610010B08Rik	ATCCATAAGCGAACATATACAGG	1	28	10
Gm10662	CTTCTATGTGATGACTGTCATGG	2	11	4
Gm2002	TGAAATCAGCTGAAGTTCTCTGG	0	9	3
Amy2a4	TCAGCATGGATTGCAATAAATGG	0	27	9
Gm10220	CACATGTCCTTCCTGGGAATAGG	2	2	1
Gm14548	GACAGACCCACCCTGTAGCTGGG	0	9	3
Gm10104	AAAGAAGAGAACGCGTTTTTGGG	0	48	16
Samt1	TCACATTTGTTTCTGTGATCTGG	0	237	79
Gm4724	ATCCATAAGCGAACATATACAGG	1	28	10
Gm14434	ATCCATAAGCGAACATATACAGG	1	28	10
Amy2a2	TCAGCATGGATTGCAATAAATGG	0	27	9
Tcp10b	GGATGCACTACTTCCAGTCCAGG	1	7	3
Gm14632	ATGCATGAGAAGTCCATGGAGGG	1	70	24
Gm14819	ATGCATGAGAAGTCCATGGAGGG	1	70	24
Zscan18	GGAAGGGTTCCTAGCAGCCCTGG	1	4	2
Gm10230	ATGCATGAGAAGTCCATGGAGGG	1	70	24
LOC100861978	AACTGTACCCAGTTTAAATCTGG	2	47	16
Gm13306	AACTGTACCCAGTTTAAATCTGG	2	47	16
Duxbl2	AAACCTACTGCTACGGAGTTTGG	1	4	2
Gm6432	AGGTGTCACTGAGTGAGCTCTGG	0	9	3
Gm3500	TGGGACACAGATGTACTTCCTGG	0	42	14
Ang5	TGATAAAAGACTCATCGAAGTGG	1	22	8
E330014E10Rik	AGGAACAAAGTCTTGCCCCCTGG	1	25	9
Zfp873	TTTGTATCAAGCACTGCCACAGG	2	8	3
Gm10406	GCTGGCTATAAGTGTCCTGTGGG	1	79	27
Hist1h2bq	GGAGCTGGTGTACTTGGTGACGG	2	44	15
Olfr1506	TTTATCTACTTTTGTTGCCCTGG	2	20	7
Gm10591	AAGTCTGGAAAGAAAGGAAAGGG	1	52	18
Gm7903	TAATGCTACAGGAGGCAGAAAGG	0	36	12
Zfp119b	AGTACTCTTCAAAAGCATGAAGG	1	43	15
Gm20826	CCTCTGGCTAAGGCGAGATCAGG	1	175	59
Gm20747	ATTTCTCATGGGTGGAAGGAAGG	1	592	198
Raph1	ATACTAAGCTCTCAAGAGACTGG	0	6	2
Gm21677	TCCAGAGGATACTGTGACTATGG	1	451	151
Gm21693	TCCAGAGGATACTGTGACTATGG	1	451	151
Gm21704	TCCAGAGGATACTGTGACTATGG	1	451	151
Gm21708	TCCAGAGGATACTGTGACTATGG	1	451	151
Gm20822	TGGATGCAAAAAGTTCGGAAAGG	2	101	34
Smpd5	TATGGGCCTGAAGCTTCAAGTGG	2	14	5
Gm21293	GCTTTGCTCAATTGTTCAGCTGG	2	-1	0
Gm21304	GCTTTGCTCAATTGTTCAGCTGG	2	-1	0
Gm21312	GCTTTGCTCAATTGTTCAGCTGG	2	-1	0
Ankhd1	AGATGCATGTTTCCAATATGAGG	0	30	10
Eif2b3	GGGTTCAGATTTCCATGAGCTGG	1	10	4
Fbrsl1	GTGCAACCCTCCCGAGGTGGAGG	2	11	4
Zfp939	CCTTGATATCCATCTTCAGGAGG	2	-1	0
Ccdc149	GGAGTACTGTGCATACATGAGGG	0	0	0
Tas2r116	TATTCCTGTGGCTGAGGTGCAGG	0	15	5
Col6a3	ACATCTTTTCACATTCTTCCTGG	1	37	13
Fdps	CCTGCCCCCATCCATCTTCATGG	2	38	13
Lgals6	CGATTCAAGGTGTTTGCCAATGG	1	103	35
Spin1	GATGAAATAGACAGAGGGCTTGG	2	68	23
Aamp	CCAGAGGCTACAGCTGTTAACGG	1	-2	0
Btnl4	CTCCATTCCTTCAGCATGCCAGG	0	21	7
Btnl6	AGGGGAGGAGGGGGAAGAATGGG	1	13	5
Vmn1r238	AATCTGTTTTTACCCTGCTTAGG	1	13	5
Heatr1	CCTCAGAAGTAGCTCTGCAGCGG	0	12	4
Nap1l2	AGCCTGTTGCAAAAATCTTGAGG	2	29	10
Gltscr1	GTGTTATCTGTTCAACGTCCTGG	2	11	4
H2-L	GGAGAGACATTTCAGAGCTCTGG	1	31	11
Chml	GACATCATCTTTGAAGCTGAGGG	1	7	3
Amy2b	CTTACAGTTTTGAGTCAGCATGG	1	13	5
Wnk2	AGTGAAAAGCCCGACTGAGCCGG	1	-2	0
Orm3	CAGAGAGCTGAGTTCATGCCTGG	1	1	1
Cd33	CACAGCAGCATAACCCACTCTGG	0	36	12
Serpinb6e	TTCCTCAGGGAGAAGAGAACCGG	1	10	4
Olfr255	CTGAGGAACAGAGACATGAAGGG	1	52	18
Hspa2	CACCATCGAGGAAGTGGACTAGG	2	2	1
Tas2r136	TTCAGGTGAGAGCAAGGTTCTGG	0	24	8
Tas2r117	TCAGCTGCGATAATACAGAGAGG	0	81	27
Tas2r123	TCCAAAGATATGGACACCATGGG	1	10	4
Ifna6	GTCTTCCTCAGCCAAGTTGCTGG	2	26	9
Plec	TGGGGGCCCTGAGTCTGCAGTGG	2	8	3
Aim1	CAGTCTTGGTTCAGGTTCACAGG	1	-2	0
Plec	TGGGGGCCCTGAGTCTGCAGTGG	2	8	3
Mageb1	ATGTTAGAGGACTTTTGGGATGG	0	18	6
Tas2r103	TTTCTGTGATATTGTGGCTGAGG	0	39	13
Adam22	TACTCAGTTGAGTTAGATCGAGG	0	15	5
Pibf1	GGTCTTCATCTTCTGACTCTTGG	2	17	6
Fry	GTCTGGCACTAGTCTCTGACAGG	2	-1	0
Cacnb3	AGGTGGTCAGTAGCTGTCCTTGG	2	8	3
Tns1	CCGATTTCGTTCATCTCTTCTGG	1	4	2
Plec	TGGGGGCCCTGAGTCTGCAGTGG	2	8	3
T2	TCGATACTGGGTGAACAATGTGG	2	14	5
Scn3a	TGGTTTTGTTACACTGTCATAGG	2	74	25
Tas2r107	GTTAAAGCAAGCCTCTTTGAAGG	2	56	19
Col6a3	ACATCTTTTCACATTCTTCCTGG	1	37	13
Lrrc32	CCAACAATACAAAGCCTGACAGG	2	-1	0
Tas2r113	TGATTTTTTGGCTCTGGTACAGG	0	24	8
Bhlhe23	ACTGCGGCGAGAAGCCCTGAGGG	0	0	0
Tas2r120	AGGTCTTTCTGTTGTTGCTGAGG	0	18	6
Mei1	CTCAGCCTCTGATGTGAGCCTGG	1	13	5
Tas2r124	TAATGAGGCAGCTGGGATGTAGG	0	33	11
Tas2r129	TGAAGCAGAGGTTTACATCATGG	0	42	14
Tas2r130	ACTAAAACAAGCATCTGTGAGGG	2	47	16
Tas2r131	AAAGACTGGAGAATCTATGAAGG	1	19	7
Pigm	CGTATTTGATTCTCTCCGTTAGG	1	19	7
Ier2	AAGCCACCAGAGCTCTCAGAAGG	2	-1	0
Ier5	TCGGGTCCCGGGGGCTCAGAAGG	2	-1	0
Myh13	AGGGCCAAGAGCCGTGATGTGGG	1	25	9
Hecw1	ACGTCTTCACTCAAGTCCAAAGG	2	8	3
H2-Q6	CTTGGCCATCATTGGAGCTGTGG	0	15	5
Kif14	CACCCCGAATAGGATTCAGTGGG	2	8	3
H2-Q9	TGGTGGCTTTTGTGATGAATAGG	0	9	3
Zfp69	AACAAAAGGCAGCTCTAAATTGG	1	-2	0
Wdr52	ATGAAGCCCATGGACACTTAAGG	1	1	1
Magea1	CAATACACTAGAATGTGAGCAGG	1	7	3
Cyp2d11	TGTGCTGTGATGCGTGAGCAAGG	1	10	4
Usp27x	GGCCTGTGTGGTGCTTCAGTAGG	2	-1	0
D430041D05Rik	CAGAGTTGAGGCTTTAGACCTGG	1	1	1
Tspyl4	AGGGCAGAGCTTAGCCAGACTGG	1	4	2
Naip7	TCAGGAGCATCTTTTACTCCAGG	1	1	1
Gm19402	CTGTCCACAGCAGGCCTGTCTGG	2	29	10
Cdr1	TCAGGAAGACATGGATTTTGGGG	1	13	5
St5	AACAAGTTTCTCCGGGGCCTGGG	1	37	13
Dip2a	CAGCTGGGCTCACATATTGTAGG	2	5	2
H2-Q8	CTTGGCCATCATTGGAGCTGTGG	0	15	5
Klra2	AACTCAATCTGCTCTGCAGAGGG	2	20	7
Neb	TATGCTCCCTGCCAACTATGTGG	2	14	5
Plec	TGGGGGCCCTGAGTCTGCAGTGG	2	8	3
Nhsl1	CTCGGAGCAGTGTGGGGGTACGG	2	17	6
Raly	CAGGACACAGATGCAGAAGATGG	1	16	6
Frat1	CACTTAGGTTGTTAGCTGCCAGG	0	3	1
Rap1gap	TGAGCAGCACACACCCCAGATGG	2	11	4
Aak1	TGCTCCTGGCTCACGGCTACAGG	1	-2	0
Spag7	AGGTGGGCGGGATGCCTAGGAGG	2	-1	0
Rragd	CCCCTAGAGTGCTGCTGTAGGGG	0	0	0
Muc6	ATACACAGCTGCTGAACACTTGG	1	40	14
Il11ra2	TGAAATCAGCTGAAGTTCTCTGG	0	9	3
Capza3	CAAGAAGTGTGTTGTGCAACTGG	0	12	4
Pcsk6	CCTGCCTCCTGGCTGGGTAGGGG	0	0	0
Adam22	CAGCGGGCCGACAGAGCGCCAGG	0	24	8
Tmem131	GGGAAGTGCGAATTAGACCAAGG	0	27	9
Aff1	GTAGGTCCGGCCTACGTTAGGGG	1	-2	0
Aff1	GTAGGTCCGGCCTACGTTAGGGG	1	-2	0
Nhsl1	CTCGGAGCAGTGTGGGGGTACGG	2	17	6
Olfr152	ATGCTGCCAAGAAAGCTCTAAGG	0	24	8
Krtap12-1	AACCCCTCTTGCTGTTGATCAGG	1	-2	0
Mrgpra8	TGAGACACCTGAAAACATGGTGG	2	32	11
Cpsf4l	AAGGGCACACCCTGCACCTTAGG	2	2	1
Foxe1	CCTACCCCGGCGCGGTGGATCGG	0	21	7
Scn9a	ACAAAGAGAAAGACGAAAGCAGG	0	9	3
Vpreb2	AGAATGGAGAGAGAGTGGGAAGG	1	34	12
Scn2a1	GGACAAGGGGAAAGATATCAGGG	2	17	6
Amy2b	CTTACAGTTTTGAGTCAGCATGG	1	13	5
Ppp2r5c	AGAGTAACTCGGGAGTGTTGAGG	1	1	1
Gm19668	CTGTCCACAGCAGGCCTGTTTGG	2	29	10
Fem1a	TGGGCTAGGCTCAATGCAACTGG	1	4	2
Cecr2	TAAGACCCCAACGCTTCCTCTGG	2	14	5
Tssk1	CACTAAGTATGTGTCTCTGAAGG	0	12	4
Ttc17	GAGTGCTCTAGGGAGAGCGACGG	1	7	3
Foxd2	GAGCCCGGTGCGGTCAAAAGTGG	1	1	1
Tas2r110	TCCAAAGATATGGACACCATGGG	1	10	4
Mdn1	ACTGTGCTCTGCTCTAGGAGTGG	1	1	1
Tssk2	TGGAGAAAGCAAGTACCTAGTGG	0	0	0
Casc5	TTCAGTCCTTAAGTAGATCTTGG	1	13	5
Duox2	TCTCATAATGATGCACAAAGTGG	1	22	8
Vmn1r2	AATCTGTTTTTACCCTGCTTAGG	1	13	5
Gm11569	TGCCGCCCAGCCTGTTCTAGTGG	1	16	6
Gm11596	TGCCGCCCAGCATGCTCTAGTGG	1	16	6
Krtap4-8	TGCCGCCCAGCATGCTCTAGTGG	1	16	6
Gja10	TGTATGATGAAAGAAGAGTGAGG	0	39	13
Lrch2	AAAGGCATCTCAGCTTTCTATGG	2	8	3
Osbpl7	AGGCCAGGGTTACCAGAGCACGG	2	5	2
Krtap4-9	TGCCGCCCATCATGCTCTAGTGG	1	16	6
Xlr5b	TCCTATGTGTGATCTTCAGATGG	2	-1	0
Bptf	TAAAAGGATTCAAGGCCAGCAGG	0	39	13
Gpr179	TGCTGTCATTCACAGTCCCAAGG	0	9	3
Ankfn1	CCTCTTCAGATGTTTGAACTCGG	1	25	9
Slc16a5	GATCTCTGGAGTTCAGACATTGG	2	2	1
B230217C12Rik	TGCCAAGGGTCAGCCACATCCGG	2	5	2
Olfr1124	GACTCCTATGTTTAATCCCATGG	2	77	26
Olfr1320	CAAAAACAGAGATGTCAAGGAGG	2	50	17
Gm13275	AGAGGTGGAGGACCTGCCTGAGG	1	289	97
Rlf	AAGACAGATGAGCTTTGTGTAGG	1	13	5
Gm15085	CATGACAACCAGTCACGGAGAGG	1	427	143
Mup6	GTAAAACTTTGTGAGGAGCATGG	1	67	23
Olfr1335	GGTGGACCCGTGGACCACAATGG	0	6	2
Enpp7	GCATCTGGATTCTACCAAGCTGG	1	16	6
Atp10b	GATTTCTGTAGTCCCTCATATGG	2	-1	0
Focad	CTGTATGGACCAGAGCGTATGGG	0	9	3
Vmn2r124	TGGAATGTGGGTTTTTTTCCTGG	2	29	10
Marc1	GAACGAACAGTTCCCATCACTGG	1	-2	0
Prr14l	AGGTCTGCAAAAGTTCAAAGTGG	0	0	0
Map7d2	ACGCTGTCTTTGTCAACAGAAGG	2	2	1
Vmn2r32	ACATTCAAGCATCCCTGCACTGG	2	98	33
Taf1	GATTTGGACTCTGATGAATGAGG	1	1	1
Gm14306	GGTAAAGCCTTTGCACAAAGCGG	1	52	18
Gm11564	CAAGAACAACTAGAGCAAGTTGG	0	21	7
Gm6880	GCTGTTGTCAAACGAGGACGAGG	1	22	8
Gm5071	TGTGGGAGGAACTGCTAGCTTGG	1	19	7
Gm14440	CTCCTGTATGTGTTCACTTATGG	1	1	1
Gm15080	TGTGATGAGCTAATCCTGATTGG	1	619	207
2300003K06Rik	GCAACAGCTGGAAACCTAGCAGG	2	-1	0
Vmn2r6	CACCACGGTGTCCACTGTCCTGG	2	11	4
Zfp932	AGACATGAAAGAGTTCATACTGG	1	25	9
Vmn2r52	GCATCCAGTGCAGGGATTCTTGG	1	91	31
Nap1l5	AGCTTGCTGTGCTCACTTCTTGG	2	2	1
Gpr116	TGCTTACTCACTGCTCAACTAGG	2	2	1
Ces2h	GACTCTTCCTGAAAAGATACAGG	2	41	14
Defa6	ATGAATGGGACCTGCAGAAAGGG	1	34	12
Hist1h3c	TCCGCGGAGAGAGGGCATAATGG	0	0	0
Hist1h3b	CCGCCGCATTCGTGGGGAGAGGG	2	8	3
Hist2h3b	AGTTGGCCCGCCGCATCCGTGGG	0	15	5
Hist1h2ak	AGACCCACCACAAGGCCAAGGGG	0	9	3
Hist1h2ap	ATTTTCCCTTGGCCTTGTGGTGG	1	16	6
Hist1h2bf	GGTGTACTTGGTGACAGCCTTGG	2	26	9
Hist1h2bl	GGTGTACTTGGTGACTGCCTTGG	2	26	9
Hist1h2bn	GGTGTACTTGGTGACAGCCTTGG	2	26	9
Hist1h2ai	AGAGCCACCACAAGGCCAAGGGG	0	9	3
Eif4g1	AGGAGTCTGATCACAACTGATGG	0	0	0
Mro	TCTGCTGCTCCGGACTTTACAGG	1	-2	0
1600012H06Rik	AAGAGGAGGAATCAGTTCTCTGG	0	51	17
Dlk2	TAAGACCACAGCGCTGTGATGGG	2	-1	0
Naa30	ACGCACTGCGACTTAAACTGTGG	0	12	4
Hist2h2bb	CGTCTCTGCTGCACTTCACTTGG	2	-1	0
Ptpn23	ACACTCAACAAGACCTGAAAAGG	1	-2	0
Soga3	ACAGGGACGAGAACAAGACGAGG	1	70	24
Eml5	TGTACACATGCCTCACTGAAAGG	2	-1	0
Tbcc	TGGCCAGTGCTCAATCCCACTGG	1	4	2
Rrbp1	TGCCGAGGAGACTCAGACAGAGG	2	2	1
Osbp2	AGGAGTGGCTCAGAAGATGTTGG	2	5	2
Ganc	CGCCTGCTCATCAGCCCACACGG	1	4	2
Hcfc2	CAAATCGGGTATTAGAACCATGG	0	3	1
Eml6	GACAAGTATGTGGTCAGCACAGG	1	43	15
Pbx4	AGAGTCTGGCAGCTTCAATTGGG	2	20	7
Ttc30b	AGGAAGAAAGAATGCACACTGGG	0	75	25
Lrif1	CTGATGGTTTCTTCTAGTTCTGG	0	105	35
Flg2	AGTAGTAGGATTTCTGTTCTTGG	1	22	8
Stk36	GAGTGCGGGCTCATGTGCTGTGG	1	4	2
Rap2b	GGCGGCAGACGGCGCCTCACAGG	1	-2	0
Eif5b	GAGTGACTGGCAGCTTATTGTGG	2	32	11
Sox12	CCGCTGACGGTGGGCTCAGTAGG	2	-1	0
Tpd52	GACACAGGTCGGCAGCTCAGGGG	1	-2	0
Rap1gap2	CATGGCTGAGTTTATCAAAGCGG	1	37	13
Xpot	TTCCAGAGAGCAAAACCCTAAGG	1	1	1
Ankrd66	CACCCCTGGAGAGTATGAGAAGG	1	-2	0
Simc1	CTGCCTCAGTGCTCTGAAGCAGG	0	9	3
C030046E11Rik	GGAGGAGCCACTTCAGGATGGGG	2	26	9
Tapt1	AGTCACAAACTCAGTCAATCCGG	1	4	2
Dolk	CTACCTACTGATATTGCTGATGG	2	8	3
Sltm	AGCTTGCGTTAAAATCGCCGTGG	0	6	2
Atxn7l3b	CTCTCTCAGGTGGTGACTACTGG	1	-2	0
A230046K03Rik	CAGATCCCGTGGTGAAATGATGG	0	0	0
Hist1h2ab	AAGGCCAAGGGGAAGTAATCTGG	1	-2	0
Map4k3	AGCAATTTATACATCTTGGCGGG	1	22	8
Arhgef17	GGCAGGCTCACACCCTCCACAGG	1	7	3
Hist1h1t	CCGATCTGAGGAAGGCAGCAGGG	0	12	4
Pkdrej	CCGTCATTAATCAGACAACAAGG	1	4	2
Spen	ATTGTCATTGCCTCGGTGTGAGG	1	1	1
Pcdh19	TCCTAGCGTGAAGCGTCTGAAGG	2	17	6
Kctd11	GTGGAGGGCAGCACCCTCAGTGG	1	-2	0
Stxbp5	TGAGTTCTAGTTGTCAGAACTGG	1	1	1
Ncoa7	TAGTTCAGGACCTAGAGGTATGG	0	15	5
Shank2	AACAGCTGCTGGACAGATAAGGG	0	0	0
Cep170	CAACCCTGATGGGGAAGAGGAGG	2	23	8
Calm4	AGCAGTCTCAATTTTCAACGTGG	1	7	3
Mesdc1	GGAGTGCTAATTCACAGAATTGG	2	8	3
H2afj	TTCACTTGCTCTTCACCTTCTGG	1	13	5
Dhrs7c	CCACGAGGTTAACCCTCTTCTGG	0	6	2
Fthl17	TCCACTTGAAGCTTTAGGACAGG	1	1	1
Mc1r	CCCAGCGCCCTCTGATCACCAGG	2	-1	0
Tdpoz3	TTCTTTCTTGGAGCCAAATGTGG	2	26	9
Hdhd1a	TACCTGCCTTTACGGAATAAGGG	0	0	0
Arhgap44	GAGAGTACAGCCCTTTGATGTGG	1	-2	0
Shank2	AACAGCTGCTGGACAGATAAGGG	0	0	0
Epm2aip1	CTCACAAGATCATCCCAACGAGG	0	33	11
Armc2	TGTCTGTCGCGTTAGAAAGAAGG	0	3	1
D14Abb1e	CATATGCCCTTTCATCAACTCGG	0	75	25
Ankrd32	CATTTTCAGTGTCACCAGTAAGG	2	44	15
Clcnkb	CCCCCCCAGGCTGACTCACTTGG	2	-1	0
Mgat2	AGTTATAGAAGACTGCAGTGAGG	1	1	1
D14Abb1e	CCCCTTTGGAGCTGGGAGTTGGG	0	18	6
Col6a6	TCGTTTACCGAGTTTAGAAGTGG	2	23	8
Eid1	AATCGACTGACCGAAGAGCTCGG	1	31	11
Ddx46	TACTTTGTATCGTCCTTTGTTGG	2	20	7
Amd2	CAACAACAGCAGAGTTGATTAGG	1	-2	0
Ccdc87	AATACTCCCACTACTCACTAAGG	1	1	1
Dis3	CTGCACCAGGGGGAAAGAAGAGG	0	18	6
Plb1	GAGGCTCAAAGCTGGGAACTAGG	2	2	1
Rimbp3	GGAGTCGTGCTTACTCTCCATGG	1	4	2
Samd7	ACGTCTTGCTCAGTTCTTTTAGG	0	27	9
Slc4a4	AGGACAAACAGGTTACAACGTGG	2	2	1
Chn1	ACGCTATCAGAGACTGGTGGTGG	2	38	13
Smek1	TGATGATGAGGATGAAGACAAGG	2	47	16
Myo19	GGGGGTAGAAGAGTCACACTTGG	1	1	1
Hhipl2	CAAGATGACCAAGAGGTCATGGG	1	-2	0
Dock10	CTCCATCTCATCCAGTGCGGAGG	2	8	3
Urb1	CCCGCTGGGGCTCTGTTCAGCGG	1	-2	0
Ppapdc2	TTCCAGTTCTTTTTGTACTGTGG	0	15	5
Atp13a3	GAGCAGCCTTTGTTATGCTATGG	2	2	1
Ankrd55	TAGTTAGTTTTCATCATGGGTGG	2	11	4
Sf3b5	GCGCTCACCTCAGTTCTCCTCGG	2	5	2
Fgd2	TCAGACACATCTTCTTCGTCAGG	0	18	6
Fam43a	TCTGGCAGCTTAGCCCGAGTAGG	2	5	2
Cul5	TTCATCTACATGGCCTAGCCGGG	1	-2	0
Wdr90	CCTAGCAATAGCTCAGGGATCGG	2	2	1
Fam135b	GAGAAGTTTTTCTTGGTGGCAGG	1	22	8
Ado	GGCGGCAGGAGCTTCAAGGTAGG	1	1	1
Vps13b	AAGAATAAAGCCCTGAGGAAAGG	1	13	5
Tysnd1	GTACAGTCAGACTGGTGACCTGG	1	-2	0
Taar7b	AGGAAACAAGTTGGTGGTTGAGG	2	20	7
Abcf2	GGCTGAGGGCTCACACATTGTGG	1	4	2
Taar7e	AGGAAACAGGTTGGTGGTTGAGG	2	20	7
Il20rb	TGGATCTCACAGACTTGAGAAGG	1	-2	0
Mblac1	AGGCAAGGCGGTTGCTTGACTGG	2	-1	0
Serpina3g	GTAAGTGTCACTGTCCAATCAGG	1	7	3
Gpr12	AGAAGGCTGCTACACATCGCTGG	2	5	2
Ahcyl2	CCTTCAAGCCTAACTACTACAGG	0	9	3
Layn	GAGGAGCAAGGAGAGTGGATGGG	2	26	9
Pwwp2a	ATTGAAGTTAACAGTGAAGCGGG	2	20	7
Rbm15b	AAGCACAGGTGCGGGCTAGGCGG	2	-1	0
Mars	AAACCCATTGAAACTCCTAAAGG	1	19	7
Arhgef33	TGATGTCACCACCAGCCCCAAGG	0	9	3
Utp20	GACTTAGCAATGGTGGAGTGAGG	1	1	1
Ino80	CCATGGTTACCGTCCTCCAGAGG	2	8	3
Cmya5	TAGAGCCCCCAGACTCTGTCAGG	0	12	4
Rab11fip1	TCCCGCAGTTTACATCTTTCCGG	2	5	2
Cryzl1	GTATGAGGCAAAGGTTTCCATGG	2	53	18
Slc25a19	CCTCTTCCACTGCATAAGGAGGG	2	14	5
Lcmt2	ACCTTTCTTCCTTACGTTCAGGG	0	9	3
Cdc42bpg	GCACTGCCAGAGGGCATCAGGGG	1	-2	0
Krtap5-2	GAAAGTGTCAGATCTTACACTGG	1	7	3
Nup210l	GTCGGCTACAACACTGGTTATGG	0	18	6
Fam172a	ACAGCTCCTCGTGCTTGATCCGG	1	16	6
Tbck	TCCCCTCTCCTCAGATATGAAGG	0	0	0
Cep85l	GACCGCTATGCTCAGGACATGGG	1	25	9
Tnrc18	GGCGGCGCTCAACAGAGCACAGG	0	6	2
Hist1h1a	TCCAACTGTTCACTTTTTCTTGG	2	5	2
4833439L19Rik	CAGAGCATTCTAGAAGCCAGTGG	2	5	2
Pgap1	ACATAAAGTTGCATAACGCATGG	1	16	6
Ccdc89	TCTCTTATGGAAAGAGATGGCGG	1	10	4
Hist2h2aa2	CATAAGGCGAAGGGCAAGTGAGG	1	1	1
Iffo2	CCTCCGTCATCAGCTGACCATGG	2	5	2
Gabbr2	CCCAGGCCTCCCTGCCCTACAGG	1	-2	0
2410089E03Rik	GAATGTCATGCAGGTCCTACTGG	1	-2	0
Wdr81	ATCATCCGCCTCCTGGCATAGGG	1	1	1
Bag6	TCCCCTGGTGAGAAAGCTAGGGG	1	-2	0
Vmn1r54	CCATCATATTGCTCAGGAATAGG	0	6	2
B3gnt8	CCCAGAGCTCCAGTGCTGACCGG	2	-1	0
Ear14	AGACACTCCCATCTATCCAGTGG	2	32	11
Tas2r139	ACCCTGGATTAAGAAGAACATGG	0	51	17
Adra1d	CTCCGGGAGACTGACATTTAAGG	1	1	1
5830418K08Rik	GGTTGCACAGGCAGTTAGCTGGG	1	-2	0
Kifc5b	GTGTGTCATTGGTACTGCTCAGG	2	17	6
Wdr78	GAGTGACAGATCATCCTGTGTGG	1	4	2
Arl4c	CTCTCAAGCAGAAGAAGAAGCGG	0	6	2
Ttll7	CCGCTATGGCCGTTTGTGAATGG	2	-1	0
Arfgef1	AACAGGAACTTGGGATAAACAGG	0	9	3
Gm10100	GCAGCAGGAGGGGTTACTGCAGG	2	17	6
Pom121l2	TCTTGTAAGTGTGATGTTTCCGG	1	19	7
Vmn2r68	TGTATCTTGGCCTCAAGTGCAGG	1	115	39
Klhl33	AGCACCAAAACAAACCTGCTGGG	0	6	2
Klhl9	TGGATCTAAGAATGATCTGAAGG	0	9	3
Chd3	GATTTGTATAGACGACTGACTGG	2	-1	0
Gm14151	GCTCTCTGGTATCATTTTTCAGG	0	3	1
Gm14305	TATGTGTTCGCTTATGGATTCGG	1	43	15
Ankrd63	GTACTGCAGGCTCAGCGGTAAGG	1	1	1
Rhox2c	TGAAGAGGAGAGAAAAATACAGG	0	21	7
Rhox2e	TGAAGAGGAGAGAAAAATACAGG	0	21	7
Rhox2f	TGAAGAGGAGAGAAAAATACAGG	0	21	7
Rhox2h	GGAGTTATAAGAGGCTGTAAAGG	0	0	0
9930111J21Rik1	GAAACAGGAATGGAGCTGTGAGG	1	1	1
Gucy1a2	TGATCTGCAGCAAGTCTCAGAGG	1	-2	0
Vmn1r48	AAACACAAAAGGGCTGACTGTGG	2	56	19
Vmn1r52	TCTCATACATGGATATCAACAGG	1	28	10
Vmn1r40	AAGTTTTGGGAGTCAAAGTGTGG	1	22	8
Taar8a	ATGTCTATGAAATCTGTTGCTGG	0	141	47
Vmn1r46	AAGTTTTTCTGGTCATTGTGTGG	1	22	8
Olfr867	AAAGATGTGAAGGGCGCCCTTGG	1	94	32
Gpr27	CCCTGCGACCTGAAAGGCATTGG	1	10	4
Olfr3	TTTCTCAGGCTGTAAATGAAAGG	0	75	25
Olfr406	ACTTTCTCTGCAGAAGTCCCTGG	1	16	6
Vmn2r72	GTATCTTGGCATCAAGTGCAGGG	0	114	38
Dlgap1	AAACGCTGGACAGTCTAAATAGG	2	2	1
Fzd7	CAGCAGCAAGGGGGAAACTGCGG	2	8	3
Galnt4	GCTCTGGAGGTTTGAGAAATAGG	2	2	1
Ptprd	CATAGTGATCAAAGCTGCCCAGG	1	22	8
Zkscan16	TGTACAGTGATGTTTAAGACTGG	2	20	7
Phactr2	AAGAGAGTCGACAGTTTACAAGG	0	18	6
Phactr2	AAGAGAGTCGACAGTTTACAAGG	0	18	6
Nova2	AACCCACAGAAAGTGGGATGAGG	1	1	1
C7	CCACCCCCTCCAGGCCCTACTGG	1	-2	0
Krtap1-3	TCAGCAACCTGGGTCTTAACAGG	2	-1	0
Gm11938	TCAGCTCACTGCTCAGCAGCAGG	2	2	1
Muc5b	TGGGCTCTAGGAAGCAATCATGG	2	8	3
Trappc8	GATGATAATCAGAGCAGGCATGG	2	26	9
Mptx2	TGGTGACTAAGCCCAAACTGTGG	0	9	3
Slx	ATGCATGAGAAGTCCATGGAGGG	1	70	24
Fat1	GCTAGATTCCCAGCAGCATACGG	2	11	4
Gm11937	GCAGCAGGTGTTGCATGGGGAGG	2	17	6
Krtap9-5	GTAGCAGGGTTTGCAGGAGCTGG	2	17	6
Vmn1r196	GATTCAGAGGGATGGACTTCTGG	2	26	9
Vmn1r221	TGAATGTTGGTATGTTCAGATGG	2	44	15
Vmn1r207-ps	TGAATGTTGGCATGCTCAGTGGG	2	44	15
Gm14725	TCTCAGGCAGTACCTCTCCCTGG	0	12	4
Duox1	TCACCATTATGAGAACTTCTAGG	2	2	1
Prl2c1	ACTCGCATTCGTTCTTCATATGG	1	94	32
Fam159a	TTATTGGATGTTTATGGGACTGG	0	3	1
Gm10096	ATGCATGAGAAGTCCATGGAGGG	1	70	24
Gm10147	ATGCATGAGAAGTCCATGGAGGG	1	70	24
Gm10486	ATGCATGAGAAGTCCATGGAGGG	1	70	24
Nuggc	ACTAAAGTTTTGTTCCATGGGGG	1	13	5
Larp7	CTCAGTCATACTCAGAGAAACGG	1	13	5
AW554918	TCTGGAGGAGAATCAGATTCTGG	2	23	8
D830031N03Rik	GAATTGCAAGTTCTCTCACTTGG	0	9	3
Olfr493	GATGCTCTGAAGAGACATCTTGG	1	22	8
Olfr510	GGTGCTCTGAAGAAACAGCTTGG	1	22	8
Olfr145	ATAGATTAATGGGTTGAGCATGG	2	80	27
Ndn	AGTGTCTCTGAGGACTAAAAAGG	1	-2	0
Oxct2a	ATCAAGTTTAATCTGCTGCATGG	2	20	7
Olfr1086	TAAATGAGAGGATTCAGCATTGG	0	84	28
Olfr24	AGGAGGATGTGCTGATCTTTCGG	1	16	6
Olfr9	CTCATGAAGAGATACCTTTGGGG	1	10	4
Olfr150	GATCTACAGCCTGAGGAATAGGG	2	56	19
Olfr495	GGGGCTCTGAAGAGATATCTTGG	1	70	24
Grip2	CATAATGACCTCAGAGCATCTGG	1	4	2
Olfr13	ATACATTGAAAAGAGTGCTGAGG	0	21	7
Gm3376	TCCAGAGGATACTGTGACTATGG	1	451	151
Olfr476	TGTAAAAGAGGCTCTCAGGAAGG	2	26	9
Olfr481	AATTAATGGCGAGAACACATTGG	0	12	4
Olfr477	TGTAAAAGAGGCTCTCAGGAAGG	2	26	9
Olfr498	GAGGCTCTAAAGAGACACCTTGG	1	70	24
Olfr470	CTCTGAAGAGACAGCTTGCTAGG	0	18	6
Olfr469	CTCTGAAGAGACAGCTTGCTAGG	0	18	6
Olfr480	TGTTTCTGAAACTGTAGATGAGG	1	70	24
Olfr143	AACTTGCTGTGAAGAAAACCTGG	0	21	7
Olfr142	ACGAATGTCCTGGAAGCAAAAGG	2	11	4
Olfr488	ATCCCCTCATCTACAGCCTCAGG	0	60	20
Olfr482	GGTGCTCTGAAGAGACAGCTTGG	1	49	17
Olfr478	GGTGCTCTGAAGAGACAGATAGG	1	22	8
Olfr483	GGTGCTCTGAAGAGACAGCTTGG	1	22	8
Olfr491	TGTTAAGGAAGCGCTGAGGAAGG	2	26	9
Olfr497	GGTGCTATCAAGAGACAGCTTGG	1	22	8
Olfr502	GGGTGCTCTGAAAAGACAGTTGG	2	23	8
Olfr507	ACCCCCTAATCTACAGCCTTAGG	0	60	20
Olfr146	ACCCCCTGATTTACAGTCTTAGG	0	45	15
Olfr474	TGTAAAAGATGCTCTGAGGAAGG	2	26	9
Olfr486	CCTTCGGAACAATGAGATTAAGG	2	44	15
Olfr492	GGTGCTCTCAAGAGACAGCTTGG	1	22	8
Olfr490	ACCCACTTATCTACAGCCTTAGG	0	60	20
Olfr484	GGGGCTCTGAGGAGACATCTTGG	1	43	15
Mga	GAGCTCCATCAAGTTCATCAGGG	0	9	3
Bdkrb1	CTCTTTAAGACCAGGGTTCTGGG	1	13	5
Mga	GAGCTCCATCAAGTTCATCAGGG	0	9	3
Olfr472	GAGATGTAAAAGATGCTCTGAGG	0	30	10
Olfr1002	TCCAAGCTCCAGCTTCTCTCTGG	2	155	52
Rbbp6	TGAGATCTGTCACTGTGTGAAGG	0	0	0
Olfr149	GAAGGAAGCACAGCAGATGTAGG	1	28	10
Vps13d	GAATCAAGAGCAGTTGGAGCTGG	2	11	4
Heatr5b	TTTCAGCTTAATTGTCGGTGTGG	2	29	10
Rtdr1	CTTCCACTCAATCACTTTGATGG	2	20	7
Baz2b	ACAACTTCAGCTCACTTTGAAGG	2	8	3
Piwil4	TTATTGGCTAATTCCAGACTTGG	0	30	10
Arid1a	TGTCCCACGGCTGTCATGACTGG	1	1	1
Farp1	AAGAATCTCACCTGTACTGACGG	0	0	0
Exosc6	TGCCGCCGCCCCACCCTGATTGG	2	-1	0
Odf2	GGGGGGCGTGCAGCTCATCTCGG	0	0	0
Dst	CGAAGACTTGTCTAATTTGCTGG	2	23	8
Kcnc3	AGGGGGGAGGGCTGCGCTAGAGG	1	-2	0
Dock6	AGGAAGGCTGACCTCTGACAAGG	1	-2	0
Rxrg	GAGGTTCAGGTGATCTGCAGTGG	0	9	3
Hoxa13	AACTCAAGACCACTAGTTAATGG	0	0	0
Muc4	CCTTTGGACTCAGAATTGTAAGG	1	1	1
Hmcn1	TTCTGGAGTGCTTCCTAGTACGG	0	0	0
Lct	TGAGGTGGTGACTTGTCAGAAGG	2	-1	0
Robo3	TGCTTCGTGAAGGGTCATCTTGG	0	0	0
Ankrd26	ATGCGTCTGAGAGTTGATCTTGG	1	61	21
Klf14	AGACAGCAAGACAGTCCTACAGG	1	-2	0
Homer3	ACTAGGGTGCTGCCTCTGCCAGG	1	13	5
Cdk5r2	CGGCCCCTGGGAATCCCTAGCGG	1	-2	0
Fer1l5	CCAGAGGCTCCAGCTCCATGAGG	1	1	1
Pkig	CCACAGGCAGACTCAGGATGAGG	2	2	1
Ppp1r3d	GCGGGGAGTGCGAGGAGAGCTGG	0	18	6
Klhl34	AGAGGTGCCAGATTTAGTGTTGG	2	8	3
Vps13d	GAATCAAGAGCAGTTGGAGCTGG	2	11	4
Qser1	GAAAAATGTAAAGTGGGTGGAGG	2	59	20
Rsrc2	CACATCTTCAATGCGTGGAATGG	2	14	5
Cops5	ACTGATGTCTCAGGTTATTAAGG	2	35	12
Gm15091	AGACAGTTGAACTGAATGTAGGG	0	90	30
Rock2	GTTTGGAGCAAGCTGTCGACTGG	2	26	9
Homer2	AAGTTAGGCACAGATAACTAGGG	1	1	1
Pramef17	CTCCAAGCATTCACAAAATGTGG	2	17	6
Ptpn3	CACTTCACAGTTGTCCTAACTGG	2	-1	0
Rbm46	AGAATTTGGAGGAAATAAGCAGG	1	-2	0
Ano4	CACAATGAGTGGCCATGACAAGG	1	-2	0
Gm14692	GGAGAACATAGAATGAAGACAGG	2	17	6
Solh	TGGCCGGCCTACATGGACCCCGG	0	12	4
Hist1h4f	GGCCGCACCCTCTACGGATTCGG	1	10	4
Hist1h4j	GGCCGCACCCTCTACGGGTTCGG	1	10	4
Hist1h2af	GAGAGCCACCATAAGCCCAAGGG	1	10	4
Hist2h2ac	CAAGAAGACCGAGAGCCACAAGG	2	17	6
Hist1h2bh	GGTGTACTTGGTGACAGCCTTGG	2	26	9
Hist1h2bk	AGTATACTTGGTGACAGCCTTGG	2	26	9
Hist1h2bm	GGTGTACTTGGTGACCGCCTTGG	2	26	9
Tas2r114	TCCTAATTCTAGCAAACAGTCGG	0	78	26
Rttn	GATTGGAGCAGCTTCACTTTGGG	2	182	61
Hist1h4a	GGCCGCACCCTCTACGGATTCGG	1	10	4
Hist1h4b	GCCGCACCCTCTACGGATTCGGG	0	9	3
Nsun7	TCTTCTTTAGGACTCTTCTAGGG	1	1	1
Prrt1	CCAGCACCACGAAAACTACTGGG	2	11	4
Olfr1537	GATCTACAGCCTGAGGAATAAGG	2	53	18
Agxt2	AGCTGCCTTAATTCAACACATGG	2	20	7
Taar7a	AGGAAACAAGTTGGTGGTTGAGG	2	20	7
Taar7d	AGGAAACAGGTTGGTGGTTGAGG	2	20	7
Kif21b	ACCTTTAGTCCTAACTTCAAGGG	1	-2	0
Zmiz2	CAGATCATCACTGCTGTTTGTGG	2	38	13
Gm1140	GGAGAACATAGAATGAAGACAGG	2	17	6
Tas2r144	ATGGTGCTGAAACCGCCTCCAGG	2	38	13
Tnrc6b	TGACCTTCTGGGAGGAGGGTCGG	2	14	5
Myrf	AGGAGGCAGCTCAGTCACACAGG	1	4	2
Gm5634	TCCACTTGAAGCTTTAGGACAGG	1	1	1
Gm14499	ACAAGCTGAGCTTGTCAAAGAGG	1	19	7
Gm14511	ACAAGCTGAGCTTGTCAAAGAGG	1	19	7
H1f0	AAGTCTTCACTTCTTCTTGCTGG	2	8	3
Iqsec2	CTGCGAGACCTCTCTGATGCAGG	1	16	6
Gm14458	TCCACTTGAAGCTTTAGGACAGG	1	1	1
Plcb2	AAGCGAGATGCTGGCATCAGAGG	1	-2	0
Hist1h3i	CCGTCGCATTCGCGGGGAGAGGG	2	8	3
Hist1h3h	CCGCCGCATCCGCGGGGAGAGGG	2	8	3
Ash1l	CACTTCCGAAAGCTATTTTCTGG	0	15	5
Nanos1	CTCCTAGCGCAGCTTCTTGCTGG	2	11	4
Gp1bb	TTCTTAGGATGCACCACCTCTGG	2	11	4
Efcc1	ACTTGGCCAGCGAGCTCAGCAGG	2	-1	0
Lrrc16b	AGCAGCTGTCAGTCTGTTCCTGG	0	6	2
Myo16	ACATACTGCTGTCCCAGAGTTGG	1	16	6
Krtap5-4	CAGAGTCTCAGATTTTACACTGG	1	7	3
Rnf208	GGCAGGTGGACACTACATGATGG	2	2	1
Mdga1	ATCATCTTTGCAACGCCAAGAGG	1	13	5
Cenpe	GCATCTACTGCGTCTTGCACTGG	1	10	4
Ifi204	TCATCAATGCTAGAAAGTGAAGG	0	0	0
Pacs2	CTTCCGTGGGTGGGGCTAGAAGG	2	-1	0
Tmem203	GCTAGTTGACGCGACAAGCCCGG	1	13	5
Ank3	ACTGACGTCACTGTCACTAGTGG	1	-2	0
Ank3	ACTGACGTCACTGTCACTAGTGG	1	-2	0
Ank3	ACTGACGTCACTGTCACTAGTGG	1	-2	0
Abcc9	GATCACGCTGGTCTACTTGTTGG	2	2	1
Ank3	ACTGACGTCACTGTCACTAGTGG	1	-2	0
Nalcn	GACCTCCTGGATATTTAGATGGG	1	-2	0
1110037F02Rik	AGAACACATCTATCGAGTAAAGG	2	5	2
Pcnx	TGCAGCGCAGGCTCACACTTCGG	2	2	1
Rapgefl1	TGAGCTCTCCTACAAGTTGGAGG	2	17	6
Usp54	TACAGCACAGCAGGTGGTAAGGG	0	0	0
Phactr1	CTGTTAAGGTCGATGAAACCTGG	2	11	4
Hivep1	GGCTTGTCATAGCAACCTAATGG	0	0	0
Trip12	CTTGTTGTGATCAGGAAAGATGG	1	4	2
Csnk1g3	CATACAACGTCACAAATGACTGG	2	-1	0
Gjd3	GGCTACCGTGCGCCAGGACCTGG	2	11	4
Acsf3	TGTTTGGGGTTCTCTAGCCTTGG	1	1	1
Apc2	AGCCAGTCTCCTGGAGTAGTAGG	2	-1	0
Celf2	TTCTGGGGTTAGGATCAGTAAGG	0	0	0
Rps6ka6	ATGAAAAAGCGAACATCAACTGG	1	10	4
[truncated: 24,793 more rows]
