# Supplementary material for: CRISPaint allows modular base-specific gene tagging using a ligase-4-dependent mechanism
Source: Nat Commun. 2016 Jul 28;7:12338. doi: 10.1038/ncomms12338 (PMC4974478; doi:10.1038/ncomms12338)
Supplement: Supplementary Data 5 — Primer sequences.For each primer, the table provides the amplicon for which the primer has been used, the primer name and the primer sequence. The amplicon is either a gene locus (e.g.ACTG1 locus) or a tag fusion sequence (e.g. ACTG1-mNeon). [file ncomms12338-s6.xlsx]

## Sheet: Tabelle1
Amplicon	Primer Name	Sequence
ACTG1 locus	ACTG1 fwd	ACACTCTTTCCCTACACGACGctcttccgatctGCTGTCTTTGCAGATCATCGCAC
ACTG1 locus	ACTG1 rev	TGACTGGAGTTCAGACGTGTGctcttccgatctGCTTATTCCAGTTTCGTGAGGCT
HIST1H4C locus	HIST1H4C fwd	ACACTCTTTCCCTACACGACGctcttccgatctAGCGGCCCTGAAAAGGGCCTTTG
HIST1H4C locus	HIST1H4C rev	TGACTGGAGTTCAGACGTGTGctcttccgatctTCAAGCGCATTTCCGGTCTTATC
TUBB locus	TUBB fwd	ACACTCTTTCCCTACACGACGctcttccgatctTGTTCTAGACCCCCCCCAGAAGA
TUBB locus	TUBB rev	TGACTGGAGTTCAGACGTGTGctcttccgatctCGGAGCAGTTCACTGCCATGTTC
ACTG1-mNeon	mNeon fwd	ACACTCTTTCCCTACACGACGctcttccgatctAGTCCACACCGTTGATGGAGCCA
ACTG1-mNeon	ACTG1 rev 2	TGACTGGAGTTCAGACGTGTGctcttccgatctGCTGTCTTTGCAGATCATCGCAC
HIST1H4C-mNeon	mNeon fwd	ACACTCTTTCCCTACACGACGctcttccgatctAGTCCACACCGTTGATGGAGCCA
HIST1H4C-mNeon	HIST1H4C rev	TGACTGGAGTTCAGACGTGTGctcttccgatctTCAAGCGCATTTCCGGTCTTATC
TUBB-mNeon	mNeon fwd	ACACTCTTTCCCTACACGACGctcttccgatctAGTCCACACCGTTGATGGAGCCA
TUBB-mNeon	TUBB rev	TGACTGGAGTTCAGACGTGTGctcttccgatctCGGAGCAGTTCACTGCCATGTTC
2nd MiSeq PCR	D501	AATGATACGGCGACCACCGAGATCTACAC TATAGCCT ACACTCTTTCCCTACACGACgct
2nd MiSeq PCR	D502	AATGATACGGCGACCACCGAGATCTACAC ATAGAGGC ACACTCTTTCCCTACACGACgct
2nd MiSeq PCR	D503	AATGATACGGCGACCACCGAGATCTACAC CCTATCCT ACACTCTTTCCCTACACGACgct
2nd MiSeq PCR	D504	AATGATACGGCGACCACCGAGATCTACAC GGCTCTGA ACACTCTTTCCCTACACGACgct
2nd MiSeq PCR	D505	AATGATACGGCGACCACCGAGATCTACAC AGGCGAAG ACACTCTTTCCCTACACGACgct
2nd MiSeq PCR	D506	AATGATACGGCGACCACCGAGATCTACAC TAATCTTA ACACTCTTTCCCTACACGACgct
2nd MiSeq PCR	D507	AATGATACGGCGACCACCGAGATCTACAC CAGGACGT ACACTCTTTCCCTACACGACgct
2nd MiSeq PCR	D508	AATGATACGGCGACCACCGAGATCTACAC GTACTGAC ACACTCTTTCCCTACACGACgct
2nd MiSeq PCR	D701	CAAGCAGAAGACGGCATACGAGAT CGAGTAAT GTGACTGGAGTTCAGACGTGTgct
2nd MiSeq PCR	D702	CAAGCAGAAGACGGCATACGAGAT TCTCCGGA GTGACTGGAGTTCAGACGTGTgct
2nd MiSeq PCR	D703	CAAGCAGAAGACGGCATACGAGAT AATGAGCG GTGACTGGAGTTCAGACGTGTgct
2nd MiSeq PCR	D704	CAAGCAGAAGACGGCATACGAGAT GGAATCTC GTGACTGGAGTTCAGACGTGTgct
2nd MiSeq PCR	D705	CAAGCAGAAGACGGCATACGAGAT TTCTGAAT GTGACTGGAGTTCAGACGTGTgct
2nd MiSeq PCR	D706	CAAGCAGAAGACGGCATACGAGAT ACGAATTC GTGACTGGAGTTCAGACGTGTgct
2nd MiSeq PCR	D707	CAAGCAGAAGACGGCATACGAGAT AGCTTCAG GTGACTGGAGTTCAGACGTGTgct
2nd MiSeq PCR	D708	CAAGCAGAAGACGGCATACGAGAT GCGCATTA GTGACTGGAGTTCAGACGTGTgct
2nd MiSeq PCR	D709	CAAGCAGAAGACGGCATACGAGAT CATAGCCG GTGACTGGAGTTCAGACGTGTgct
2nd MiSeq PCR	D710	CAAGCAGAAGACGGCATACGAGAT TTCGCGGA GTGACTGGAGTTCAGACGTGTgct
2nd MiSeq PCR	D711	CAAGCAGAAGACGGCATACGAGAT GCGCGAGA GTGACTGGAGTTCAGACGTGTgct
2nd MiSeq PCR	D712	CAAGCAGAAGACGGCATACGAGAT CTATCGCT GTGACTGGAGTTCAGACGTGTgct
2nd MiSeq PCR	J501	AATGATACGGCGACCACCGAGATCTACAC GCGAAGAT ACACTCTTTCCCTACACGACgct
2nd MiSeq PCR	J502	AATGATACGGCGACCACCGAGATCTACAC CCCTTGTG ACACTCTTTCCCTACACGACgct
2nd MiSeq PCR	J503	AATGATACGGCGACCACCGAGATCTACAC TCGCATCA ACACTCTTTCCCTACACGACgct
2nd MiSeq PCR	J504	AATGATACGGCGACCACCGAGATCTACAC AGAATCAA ACACTCTTTCCCTACACGACgct
2nd MiSeq PCR	J505	AATGATACGGCGACCACCGAGATCTACAC GTTTGAGC ACACTCTTTCCCTACACGACgct
2nd MiSeq PCR	J506	AATGATACGGCGACCACCGAGATCTACAC GACTAACG ACACTCTTTCCCTACACGACgct
2nd MiSeq PCR	J507	AATGATACGGCGACCACCGAGATCTACAC CTCACATA ACACTCTTTCCCTACACGACgct
2nd MiSeq PCR	J508	AATGATACGGCGACCACCGAGATCTACAC CCTGAAAC ACACTCTTTCCCTACACGACgct
2nd MiSeq PCR	J701	CAAGCAGAAGACGGCATACGAGAT TGTAGTGC GTGACTGGAGTTCAGACGTGTgct
2nd MiSeq PCR	J702	CAAGCAGAAGACGGCATACGAGAT GCGTCGAC GTGACTGGAGTTCAGACGTGTgct
2nd MiSeq PCR	J703	CAAGCAGAAGACGGCATACGAGAT GGTCTTCT GTGACTGGAGTTCAGACGTGTgct
2nd MiSeq PCR	J704	CAAGCAGAAGACGGCATACGAGAT AAATGTCC GTGACTGGAGTTCAGACGTGTgct
2nd MiSeq PCR	J705	CAAGCAGAAGACGGCATACGAGAT GTTGAAAC GTGACTGGAGTTCAGACGTGTgct
2nd MiSeq PCR	J706	CAAGCAGAAGACGGCATACGAGAT TCTTTACG GTGACTGGAGTTCAGACGTGTgct
2nd MiSeq PCR	J707	CAAGCAGAAGACGGCATACGAGAT ATGCCTGG GTGACTGGAGTTCAGACGTGTgct
2nd MiSeq PCR	J708	CAAGCAGAAGACGGCATACGAGAT CAATAAGG GTGACTGGAGTTCAGACGTGTgct
2nd MiSeq PCR	J709	CAAGCAGAAGACGGCATACGAGAT CGCCGTAA GTGACTGGAGTTCAGACGTGTgct
2nd MiSeq PCR	J710	CAAGCAGAAGACGGCATACGAGAT TAAGGCTT GTGACTGGAGTTCAGACGTGTgct
2nd MiSeq PCR	J711	CAAGCAGAAGACGGCATACGAGAT TTGCTGCC GTGACTGGAGTTCAGACGTGTgct
2nd MiSeq PCR	J712	CAAGCAGAAGACGGCATACGAGAT CTCAATGT GTGACTGGAGTTCAGACGTGTgct
